# Supplementary material for: A Missense Variant Affecting the C-Terminal Tail of UNC93B1 in Dogs with Exfoliative Cutaneous Lupus Erythematosus (ECLE)
Source: Genes (Basel). 2020 Feb 3;11(2):159. doi: 10.3390/genes11020159 (PMC7074252; doi:10.3390/genes11020159)
Supplement: Supplementary file 1 [file genes-11-00159-s001.zip]

Archive with 7 entries (7 files):
- 43_dogs_final.map
- 43_dogs_final.ped
- FigureS1__R1.xlsx
- TableS1_samples__R1.xlsx
- TableS2_IBD__R1.xlsx
- TableS3_autozygosity__R1.xlsx
- TableS4_public_genomes__R1.xlsx
