# Supplementary material for: A Missense Variant Affecting the C-Terminal Tail of UNC93B1 in Dogs with Exfoliative Cutaneous Lupus Erythematosus (ECLE)
Source: Genes (Basel). 2020 Feb 3;11(2):159. doi: 10.3390/genes11020159 (PMC7074252; doi:10.3390/genes11020159)
Supplement: Supplementary file 1 [file genes-11-00159-s001.zip › FigureS1__R1.xlsx]

## Sheet: MDS
Figure S1. Multiple dimension scaling plot (MDS plot). This plot illustrates the genome-wide pairwise IBS distances of the 43 genotyped dogs in 2 dimensions. The data for the plot were generated with the --mds-plot 2 function in Plink. The cluster consisting of 5 cases and 2 controls on the right side of the MDS plot consists of a group of closely related dogs. The owners did not provide full ped…
FID	IID	Pheno	C1	C2
DK025	DK025	1	-0.00797409	-0.0566959
DK035	DK035	1	-0.0375336	-0.0901594
DK063	DK063	1	-0.0661992	0.0576267
DK066	DK066	1	-0.0651795	0.0747533
DK073	DK073	1	-0.0555877	-0.107428
DK089	DK089	1	-0.0749774	0.0844481
DK094	DK094	1	-0.0784502	0.0332096
DK096	DK096	1	-0.0573109	0.0762895
DK108	DK108	1	-0.065109	0.0315213
DK128	DK128	1	-0.0648948	-0.0442474
DK134	DK134	1	-0.0332263	0.0831766
DK142	DK142	1	-0.0286848	0.0832737
DK220	DK220	1	0.00479819	0.00389681
DK232	DK232	1	-0.0378236	0.0738432
DK246	DK246	1	-0.0370174	-0.0300935
DK256	DK256	1	0.0128719	-0.00581333
DK287	DK287	1	-0.00735638	-0.0261974
DK305	DK305	1	-0.0958864	0.0643832
DK308	DK308	1	-0.0341745	0.0164116
DK319	DK319	1	-0.0257152	-0.0219002
DK337	DK337	1	-0.0649721	0.0630766
DK351	DK351	1	-0.0470287	-0.0419628
DK395	DK395	1	-0.00539421	-0.0209015
DK403	DK403	1	0.171737	0.0138079
DK404	DK404	1	0.171024	0.0128591
DK405	DK405	1	-0.00167939	-0.00994072
DK414	DK414	1	-0.0375555	-0.167182
DK416	DK416	1	-0.0333917	-0.162658
DK419	DK419	1	-0.00779741	0.0150605
DK003	DK003	2	-0.0809314	0.0373864
DK005	DK005	2	-0.0128283	0.00508867
DK006	DK006	2	0.00444037	-0.026999
DK008	DK008	2	-0.0104348	-0.0145846
DK012	DK012	2	0.00749541	-0.0157736
DK013	DK013	2	-0.0171625	-0.00784725
DK296	DK296	2	-0.0020946	-0.00385668
DK396_2	DK396_2	2	0.165472	0.017446
DK397_2	DK397_2	2	0.156541	0.0137113
DK398_2	DK398_2	2	0.165108	0.0183619
DK399_2	DK399_2	2	0.170355	0.0184305
DK401	DK401	2	-0.00758343	-0.0297609
DK402	DK402	2	0.167449	0.0106709
DK418	DK418	2	0.00466285	-0.0247305
