# Supplementary material for: A Missense Variant Affecting the C-Terminal Tail of UNC93B1 in Dogs with Exfoliative Cutaneous Lupus Erythematosus (ECLE)
Source: Genes (Basel). 2020 Feb 3;11(2):159. doi: 10.3390/genes11020159 (PMC7074252; doi:10.3390/genes11020159)
Supplement: Supplementary file 1 [file genes-11-00159-s001.zip › TableS1_samples__R1.xlsx]

## Sheet: Tabelle1
Table S1. Details on 877 dogs in this study.
Lab ID	Breed	ECLE phenotype	Genotype UNC93B1:XM_540813.6:c.1438C>A	Genotyped on SNV array	WGS	ECLE clinical clinical phenotype ascertained by	Interface dermatitis histopathologically confirmed by	Age of onset of clinical signs
DK003	German Shorthaired Pointer	ECLE affected	n.d.	yes	no	board certified veterinary dermatologist	board certified veterinary pathologist	4 months
DK004	German Shorthaired Pointer	ECLE affected	A/A	no	no	board certified veterinary dermatologist	board certified veterinary pathologist	8 months
DK005	German Shorthaired Pointer	ECLE affected	A/A	yes	no	board certified veterinary dermatologist	board certified veterinary pathologist	6 months
DK006	German Shorthaired Pointer	ECLE affected	A/A	yes	no	board certified veterinary dermatologist	board certified veterinary pathologist	5 months
DK008	German Shorthaired Pointer	ECLE affected	A/A	yes	yes	board certified veterinary dermatologist	board certified veterinary pathologist	7 months
DK012	German Shorthaired Pointer	ECLE affected	A/A	yes	no	board certified veterinary dermatologist	board certified veterinary pathologist	6 months
DK013	German Shorthaired Pointer	ECLE affected	A/A	yes	no	board certified veterinary dermatologist	board certified veterinary pathologist	7 months
DK014	German Shorthaired Pointer	ECLE affected	A/A	no	no	board certified veterinary dermatologist	board certified veterinary pathologist	4 months
DK029	German Shorthaired Pointer	ECLE affected	C/C	no	no	licensed veterinarian / general veterinary practioner	board certified veterinary pathologist	15 months
DK117	German Shorthaired Pointer	ECLE affected	A/A	no	no	board certified veterinary dermatologist	board certified veterinary pathologist	3 months
DK176	German Shorthaired Pointer	ECLE affected	A/A	no	no	board certified veterinary dermatologist	board certified veterinary pathologist	2 months
DK209	German Shorthaired Pointer	ECLE affected	A/A	no	no	board certified veterinary dermatologist	board certified veterinary pathologist	2 months
DK212	German Shorthaired Pointer	ECLE affected	A/A	no	no	board certified veterinary dermatologist	board certified veterinary pathologist	2 months
DK213	German Shorthaired Pointer	ECLE affected	A/A	no	no	board certified veterinary dermatologist	board certified veterinary pathologist	2 months
DK216	German Shorthaired Pointer	ECLE affected	A/A	no	no	board certified veterinary dermatologist	board certified veterinary pathologist	6 months
DK296	German Shorthaired Pointer	ECLE affected	n.d.	yes	no	board certified veterinary dermatologist	board certified veterinary pathologist	4 months
DK396	German Shorthaired Pointer	ECLE affected	A/A	yes	no	board certified veterinary dermatologist	n.d.	4-6 months
DK397	German Shorthaired Pointer	ECLE affected	A/A	yes	no	board certified veterinary dermatologist	board certified veterinary pathologist	3-4 months
DK398	German Shorthaired Pointer	ECLE affected	A/A	yes	yes	board certified veterinary dermatologist	board certified veterinary pathologist	5-6 months
DK399	German Shorthaired Pointer	ECLE affected	A/A	yes	no	board certified veterinary dermatologist	board certified veterinary pathologist	6-7 months
DK401	German Shorthaired Pointer	ECLE affected	A/A	yes	no	board certified veterinary dermatologist	board certified veterinary pathologist	6 months
DK402	German Shorthaired Pointer	ECLE affected	A/A	yes	no	board certified veterinary dermatologist	n.d.	6 months
DK418	German Shorthaired Pointer	ECLE affected	A/A	yes	no	board certified veterinary dermatologist	board certified veterinary pathologist	4 months
DK420	German Shorthaired Pointer	ECLE affected	A/A	no	no	licensed veterinarian / resident in veterinary dermatology	board certified veterinary pathologist	6 months
DK421	German Shorthaired Pointer	ECLE affected	A/A	no	no	licensed veterinarian / resident in veterinary dermatology	board certified veterinary pathologist	12 months
DK423	German Shorthaired Pointer	ECLE affected	A/A	no	no	board certified veterinary dermatologist	board certified veterinary pathologist	12 months
MV009	Vizsla	ECLE affected	A/A	no	no	board certified veterinary dermatologist	board certified veterinary pathologist	4 months
DDL001	German Shorthaired Pointer	control	C/C	no	no
DDL002	German Shorthaired Pointer	control	C/C	no	no
DDL005	German Shorthaired Pointer	control	C/C	no	no
DDL006	German Shorthaired Pointer	control	C/C	no	no
DDL007	German Shorthaired Pointer	control	C/C	no	no
DDL008	German Shorthaired Pointer	control	C/C	no	no
DDL009	German Shorthaired Pointer	control	C/C	no	no
DDL010	German Shorthaired Pointer	control	C/C	no	no
DDL011	German Shorthaired Pointer	control	C/C	no	no
DDL012	German Shorthaired Pointer	control	C/C	no	no
DDL013	German Shorthaired Pointer	control	C/C	no	no
DDL014	German Shorthaired Pointer	control	C/C	no	no
DDL016	German Shorthaired Pointer	control	C/C	no	no
DDL017	German Shorthaired Pointer	control	C/C	no	no
DDL018	German Shorthaired Pointer	control	C/C	no	no
DDL019	German Shorthaired Pointer	control	C/C	no	no
DDL020	German Shorthaired Pointer	control	C/C	no	no
DDL021	German Shorthaired Pointer	control	C/C	no	no
DDL022	German Shorthaired Pointer	control	C/C	no	no
DDL023	German Shorthaired Pointer	control	C/C	no	no
DDL024	German Shorthaired Pointer	control	C/C	no	no
DDL025	German Shorthaired Pointer	control	C/C	no	no
DDL026	German Shorthaired Pointer	control	C/C	no	no
DDL027	German Shorthaired Pointer	control	C/C	no	no
DDL028	German Shorthaired Pointer	control	C/C	no	no
DDL029	German Shorthaired Pointer	control	C/C	no	no
DDL030	German Shorthaired Pointer	control	C/C	no	no
DDL031	German Shorthaired Pointer	control	C/C	no	no
DDL032	German Shorthaired Pointer	control	C/C	no	no
DDL033	German Shorthaired Pointer	control	C/C	no	no
DDL034	German Shorthaired Pointer	control	C/C	no	no
DDL035	German Shorthaired Pointer	control	C/C	no	no
DDL036	German Shorthaired Pointer	control	C/C	no	no
DDL037	German Shorthaired Pointer	control	C/C	no	no
DDL038	German Shorthaired Pointer	control	C/C	no	no
DDL039	German Shorthaired Pointer	control	C/C	no	no
DDL040	German Shorthaired Pointer	control	C/C	no	no
DDL041	German Shorthaired Pointer	control	C/C	no	no
DDL042	German Shorthaired Pointer	control	C/C	no	no
DDL043	German Shorthaired Pointer	control	C/C	no	no
DDL044	German Shorthaired Pointer	control	C/C	no	no
DDL045	German Shorthaired Pointer	control	C/C	no	no
DDL046	German Shorthaired Pointer	control	C/C	no	no
DDL047	German Shorthaired Pointer	control	C/C	no	no
DDL048	German Shorthaired Pointer	control	C/C	no	no
DDL049	German Shorthaired Pointer	control	C/C	no	no
DDL050	German Shorthaired Pointer	control	C/C	no	no
DDL051	German Shorthaired Pointer	control	C/C	no	no
DDL052	German Shorthaired Pointer	control	C/C	no	no
DDL053	German Shorthaired Pointer	control	C/C	no	no
DDL054	German Shorthaired Pointer	control	C/C	no	no
DDL055	German Shorthaired Pointer	control	C/C	no	no
DDL056	German Shorthaired Pointer	control	C/C	no	no
DDL057	German Shorthaired Pointer	control	C/C	no	no
DDL058	German Shorthaired Pointer	control	C/C	no	no
DDL059	German Shorthaired Pointer	control	C/C	no	no
DDL060	German Shorthaired Pointer	control	C/C	no	no
DDL061	German Shorthaired Pointer	control	C/C	no	no
DDL062	German Shorthaired Pointer	control	C/C	no	no
DDL063	German Shorthaired Pointer	control	C/C	no	no
DDL064	German Shorthaired Pointer	control	C/A	no	no
DDL065	German Shorthaired Pointer	control	C/A	no	no
DDL066	German Shorthaired Pointer	control	C/C	no	no
DDL067	German Shorthaired Pointer	control	C/C	no	no
DDL068	German Shorthaired Pointer	control	C/C	no	no
DDL069	German Shorthaired Pointer	control	C/C	no	no
DDL070	German Shorthaired Pointer	control	C/C	no	no
DDL071	German Shorthaired Pointer	control	C/C	no	no
DDL072	German Shorthaired Pointer	control	C/C	no	no
DDL073	German Shorthaired Pointer	control	C/A	no	no
DDL074	German Shorthaired Pointer	control	C/C	no	no
DDL075	German Shorthaired Pointer	control	C/A	no	no
DDL076	German Shorthaired Pointer	control	C/C	no	no
DDL077	German Shorthaired Pointer	control	C/C	no	no
DDL078	German Shorthaired Pointer	control	C/C	no	no
DDL079	German Shorthaired Pointer	control	C/C	no	no
DDL080	German Shorthaired Pointer	control	C/A	no	no
DDL081	German Shorthaired Pointer	control	C/C	no	no
DDL082	German Shorthaired Pointer	control	C/C	no	no
DDL083	German Shorthaired Pointer	control	C/C	no	no
DDL084	German Shorthaired Pointer	control	C/C	no	no
DDL085	German Shorthaired Pointer	control	C/C	no	no
DDL086	German Shorthaired Pointer	control	C/C	no	no
DDL087	German Shorthaired Pointer	control	C/C	no	no
DDL088	German Shorthaired Pointer	control	C/C	no	no
DDL089	German Shorthaired Pointer	control	C/C	no	no
DDL090	German Shorthaired Pointer	control	C/C	no	no
DDL091	German Shorthaired Pointer	control	C/C	no	no
DDL092	German Shorthaired Pointer	control	C/C	no	no
DDL093	German Shorthaired Pointer	control	C/C	no	no
DDL094	German Shorthaired Pointer	control	C/C	no	no
DDL095	German Shorthaired Pointer	control	C/C	no	no
DDL096	German Shorthaired Pointer	control	C/C	no	no
DDL097	German Shorthaired Pointer	control	C/C	no	no
DDL098	German Shorthaired Pointer	control	C/C	no	no
DDL099	German Shorthaired Pointer	control	C/C	no	no
DDL100	German Shorthaired Pointer	control	C/C	no	no
DDL101	German Shorthaired Pointer	control	C/C	no	no
DDL102	German Shorthaired Pointer	control	C/C	no	no
DDL103	German Shorthaired Pointer	control	C/C	no	no
DDL104	German Shorthaired Pointer	control	C/C	no	no
DDL105	German Shorthaired Pointer	control	C/C	no	no
DDL106	German Shorthaired Pointer	control	C/A	no	no
DDL111	German Shorthaired Pointer	control	C/C	no	no
DDL112	German Shorthaired Pointer	control	C/C	no	no
DDL113	German Shorthaired Pointer	control	C/C	no	no
DDL114	German Shorthaired Pointer	control	C/C	no	no
DDL115	German Shorthaired Pointer	control	C/C	no	no
DDL116	German Shorthaired Pointer	control	C/C	no	no
DDL117	German Shorthaired Pointer	control	C/C	no	no
DDL118	German Shorthaired Pointer	control	C/C	no	no
DDL119	German Shorthaired Pointer	control	C/C	no	no
DDL120	German Shorthaired Pointer	control	C/C	no	no
DDL121	German Shorthaired Pointer	control	C/C	no	no
DDL122	German Shorthaired Pointer	control	C/C	no	no
DDL123	German Shorthaired Pointer	control	C/A	no	no
DDL125	German Shorthaired Pointer	control	C/C	no	no
DDL126	German Shorthaired Pointer	control	C/C	no	no
DDL127	German Shorthaired Pointer	control	C/C	no	no
DDL128	German Shorthaired Pointer	control	C/C	no	no
DDL129	German Shorthaired Pointer	control	C/C	no	no
DDL130	German Shorthaired Pointer	control	C/A	no	no
DDL131	German Shorthaired Pointer	control	C/C	no	no
DDL132	German Shorthaired Pointer	control	C/C	no	no
DDL133	German Shorthaired Pointer	control	C/C	no	no
DDL134	German Shorthaired Pointer	control	C/C	no	no
DDL135	German Shorthaired Pointer	control	C/C	no	no
DDL137	German Shorthaired Pointer	control	C/C	no	no
DDL138	German Shorthaired Pointer	control	C/C	no	no
DDL139	German Shorthaired Pointer	control	C/C	no	no
DDL140	German Shorthaired Pointer	control	C/C	no	no
DDL141	German Shorthaired Pointer	control	C/C	no	no
DDL142	German Shorthaired Pointer	control	C/C	no	no
DDL143	German Shorthaired Pointer	control	C/C	no	no
DDL144	German Shorthaired Pointer	control	C/C	no	no
DDL145	German Shorthaired Pointer	control	C/C	no	no
DDL146	German Shorthaired Pointer	control	C/C	no	no
DDL147	German Shorthaired Pointer	control	C/A	no	no
DDL148	German Shorthaired Pointer	control	C/C	no	no
DDL149	German Shorthaired Pointer	control	C/C	no	no
DDL150	German Shorthaired Pointer	control	C/C	no	no
DDL151	German Shorthaired Pointer	control	C/C	no	no
DDL152	German Shorthaired Pointer	control	C/C	no	no
DDL154	German Shorthaired Pointer	control	C/C	no	no
DDL155	German Shorthaired Pointer	control	C/C	no	no
DDL156	German Shorthaired Pointer	control	C/C	no	no
DDL157	German Shorthaired Pointer	control	C/C	no	no
DDL158	German Shorthaired Pointer	control	C/C	no	no
DDL159	German Shorthaired Pointer	control	C/C	no	no
DDL160	German Shorthaired Pointer	control	C/C	no	no
DDL161	German Shorthaired Pointer	control	C/C	no	no
DDL162	German Shorthaired Pointer	control	C/C	no	no
DDL163	German Shorthaired Pointer	control	C/C	no	no
DDL164	German Shorthaired Pointer	control	C/C	no	no
DDL165	German Shorthaired Pointer	control	C/C	no	no
DDL166	German Shorthaired Pointer	control	C/C	no	no
DDL167	German Shorthaired Pointer	control	C/C	no	no
DDL168	German Shorthaired Pointer	control	C/C	no	no
DDL169	German Shorthaired Pointer	control	C/C	no	no
DDL170	German Shorthaired Pointer	control	C/C	no	no
DDL171	German Shorthaired Pointer	control	C/C	no	no
DDL172	German Shorthaired Pointer	control	C/C	no	no
DDL173	German Shorthaired Pointer	control	C/C	no	no
DDL174	German Shorthaired Pointer	control	C/C	no	no
DDL175	German Shorthaired Pointer	control	C/C	no	no
DDL176	German Shorthaired Pointer	control	C/C	no	no
DDL178	German Shorthaired Pointer	control	C/C	no	no
DDL179	German Shorthaired Pointer	control	C/C	no	no
DDL180	German Shorthaired Pointer	control	C/C	no	no
DDL181	German Shorthaired Pointer	control	C/C	no	no
DDL182	German Shorthaired Pointer	control	C/C	no	no
DDL183	German Shorthaired Pointer	control	C/C	no	no
DDL184	German Shorthaired Pointer	control	C/C	no	no
DDL185	German Shorthaired Pointer	control	C/A	no	no
DDL186	German Shorthaired Pointer	control	C/C	no	no
DDL187	German Shorthaired Pointer	control	C/C	no	no
DDL188	German Shorthaired Pointer	control	C/C	no	no
DDL189	German Shorthaired Pointer	control	C/C	no	no
DDL190	German Shorthaired Pointer	control	C/C	no	no
DDL191	German Shorthaired Pointer	control	C/C	no	no
DDL192	German Shorthaired Pointer	control	C/C	no	no
DDL193	German Shorthaired Pointer	control	C/C	no	no
DDL194	German Shorthaired Pointer	control	C/C	no	no
DDL195	German Shorthaired Pointer	control	C/C	no	no
DDL196	German Shorthaired Pointer	control	C/C	no	no
DDL197	German Shorthaired Pointer	control	C/C	no	no
DDL198	German Shorthaired Pointer	control	C/C	no	no
DDL199	German Shorthaired Pointer	control	C/C	no	no
DDL200	German Shorthaired Pointer	control	C/C	no	no
DDL201	German Shorthaired Pointer	control	C/C	no	no
DDL202	German Shorthaired Pointer	control	C/C	no	no
DDL203	German Shorthaired Pointer	control	C/C	no	no
DDL204	German Shorthaired Pointer	control	C/C	no	no
DDL205	German Shorthaired Pointer	control	C/C	no	no
DDL206	German Shorthaired Pointer	control	C/C	no	no
DDL207	German Shorthaired Pointer	control	C/C	no	no
DDL208	German Shorthaired Pointer	control	C/C	no	no
DDL209	German Shorthaired Pointer	control	C/C	no	no
DDL210	German Shorthaired Pointer	control	C/C	no	no
DDL211	German Shorthaired Pointer	control	C/C	no	no
DDL212	German Shorthaired Pointer	control	C/C	no	no
DDL213	German Shorthaired Pointer	control	C/C	no	no
DDL215	German Shorthaired Pointer	control	C/C	no	no
DDL216	German Shorthaired Pointer	control	C/C	no	no
DDL217	German Shorthaired Pointer	control	C/C	no	no
DDL218	German Shorthaired Pointer	control	C/C	no	no
DDL219	German Shorthaired Pointer	control	C/C	no	no
DDL220	German Shorthaired Pointer	control	C/C	no	no
DDL221	German Shorthaired Pointer	control	C/C	no	no
DDL222	German Shorthaired Pointer	control	C/C	no	no
DDL223	German Shorthaired Pointer	control	C/C	no	no
DDL224	German Shorthaired Pointer	control	C/C	no	no
DDL225	German Shorthaired Pointer	control	C/C	no	no
DDL226	German Shorthaired Pointer	control	C/C	no	no
DDL227	German Shorthaired Pointer	control	C/C	no	no
DDL228	German Shorthaired Pointer	control	C/C	no	no
DDL229	German Shorthaired Pointer	control	C/C	no	no
DDL230	German Shorthaired Pointer	control	C/C	no	no
DDL231	German Shorthaired Pointer	control	C/C	no	no
DDL232	German Shorthaired Pointer	control	C/C	no	no
DDL233	German Shorthaired Pointer	control	C/C	no	no
DDL234	German Shorthaired Pointer	control	C/C	no	no
DDL235	German Shorthaired Pointer	control	C/C	no	no
DDL236	German Shorthaired Pointer	control	C/C	no	no
DDL237	German Shorthaired Pointer	control	C/C	no	no
DDL238	German Shorthaired Pointer	control	C/C	no	no
DDL239	German Shorthaired Pointer	control	C/C	no	no
DDL240	German Shorthaired Pointer	control	C/C	no	no
DK019	German Shorthaired Pointer	control	C/C	no	no
DK025	German Shorthaired Pointer	control	n.d.	yes	no
DK034	German Shorthaired Pointer	control	C/C	no	no
DK035	German Shorthaired Pointer	control	C/C	yes	no
DK037	German Shorthaired Pointer	control	C/A	no	no
DK043	German Shorthaired Pointer	control	C/C	no	no
DK044	German Shorthaired Pointer	control	C/C	no	no
DK045	German Shorthaired Pointer	control	C/C	no	no
DK046	German Shorthaired Pointer	control	C/C	no	no
DK047	German Shorthaired Pointer	control	C/C	no	no
DK048	German Shorthaired Pointer	control	C/C	no	no
DK049	German Shorthaired Pointer	control	C/C	no	no
DK050	German Shorthaired Pointer	control	C/C	no	no
DK051	German Shorthaired Pointer	control	C/C	no	no
DK052	German Shorthaired Pointer	control	C/C	no	no
DK053	German Shorthaired Pointer	control	C/C	no	no
DK054	German Shorthaired Pointer	control	C/C	no	no
DK055	German Shorthaired Pointer	control	C/C	no	no
DK056	German Shorthaired Pointer	control	C/C	no	no
DK057	German Shorthaired Pointer	control	C/C	no	no
DK058	German Shorthaired Pointer	control	C/A	no	no
DK059	German Shorthaired Pointer	control	C/A	no	no
DK063	German Shorthaired Pointer	control	C/C	yes	no
DK064	German Shorthaired Pointer	control	C/C	no	no
DK065	German Shorthaired Pointer	control	C/C	no	no
DK066	German Shorthaired Pointer	control	C/C	yes	no
DK067	German Shorthaired Pointer	control	C/C	no	no
DK068	German Shorthaired Pointer	control	C/C	no	no
DK069	German Shorthaired Pointer	control	C/C	no	no
DK070	German Shorthaired Pointer	control	C/C	no	no
DK072	German Shorthaired Pointer	control	C/C	no	no
DK073	German Shorthaired Pointer	control	n.d.	yes	no
DK078	German Shorthaired Pointer	control	C/C	no	no
DK080	German Shorthaired Pointer	control	C/A	no	no
DK082	German Shorthaired Pointer	control	C/C	no	no
DK083	German Shorthaired Pointer	control	C/C	no	no
DK084	German Shorthaired Pointer	control	C/C	no	no
DK085	German Shorthaired Pointer	control	C/C	no	no
DK086	German Shorthaired Pointer	control	C/C	no	no
DK087	German Shorthaired Pointer	control	C/C	no	no
DK088	German Shorthaired Pointer	control	C/C	no	no
DK089	German Shorthaired Pointer	control	C/C	yes	no
DK090	German Shorthaired Pointer	control	C/A	no	no
DK092	German Shorthaired Pointer	control	C/A	no	no
DK094	German Shorthaired Pointer	control	C/A	yes	no
DK096	German Shorthaired Pointer	control	n.d.	yes	no
DK097	German Shorthaired Pointer	control	C/C	no	no
DK098	German Shorthaired Pointer	control	C/C	no	no
DK099	German Shorthaired Pointer	control	C/C	no	no
DK100	German Shorthaired Pointer	control	C/C	no	no
DK101	German Shorthaired Pointer	control	C/C	no	no
DK102	German Shorthaired Pointer	control	C/C	no	no
DK103	German Shorthaired Pointer	control	C/C	no	no
DK104	German Shorthaired Pointer	control	C/C	no	no
DK105	German Shorthaired Pointer	control	C/C	no	no
DK106	German Shorthaired Pointer	control	C/C	no	no
DK107	German Shorthaired Pointer	control	C/C	no	no
DK108	German Shorthaired Pointer	control	C/C	yes	no
DK116	German Shorthaired Pointer	control	C/C	no	no
DK118	German Shorthaired Pointer	control	C/A	no	no
DK119	German Shorthaired Pointer	control	C/C	no	no
DK120	German Shorthaired Pointer	control	C/C	no	no
DK121	German Shorthaired Pointer	control	C/A	no	no
DK122	German Shorthaired Pointer	control	C/A	no	no
DK123	German Shorthaired Pointer	control	C/C	no	no
DK124	German Shorthaired Pointer	control	C/A	no	no
DK125	German Shorthaired Pointer	control	C/C	no	no
DK126	German Shorthaired Pointer	control	C/C	no	no
DK127	German Shorthaired Pointer	control	C/C	no	no
DK128	German Shorthaired Pointer	control	C/C	yes	no
DK129	German Shorthaired Pointer	control	C/C	no	no
DK130	German Shorthaired Pointer	control	C/C	no	no
DK131	German Shorthaired Pointer	control	C/C	no	no
DK132	German Shorthaired Pointer	control	C/C	no	no
DK133	German Shorthaired Pointer	control	C/C	no	no
DK134	German Shorthaired Pointer	control	C/C	yes	no
DK135	German Shorthaired Pointer	control	C/C	no	no
DK136	German Shorthaired Pointer	control	C/C	no	no
DK137	German Shorthaired Pointer	control	C/C	no	no
DK138	German Shorthaired Pointer	control	C/C	no	no
DK139	German Shorthaired Pointer	control	C/C	no	no
DK140	German Shorthaired Pointer	control	C/C	no	no
DK141	German Shorthaired Pointer	control	C/C	no	no
DK142	German Shorthaired Pointer	control	C/C	yes	no
DK143	German Shorthaired Pointer	control	C/C	no	no
DK144	German Shorthaired Pointer	control	C/C	no	no
DK145	German Shorthaired Pointer	control	C/C	no	no
DK146	German Shorthaired Pointer	control	C/C	no	no
DK147	German Shorthaired Pointer	control	C/C	no	no
DK148	German Shorthaired Pointer	control	C/C	no	no
DK149	German Shorthaired Pointer	control	C/C	no	no
DK150	German Shorthaired Pointer	control	C/A	no	no
DK153	German Shorthaired Pointer	control	C/C	no	no
DK154	German Shorthaired Pointer	control	C/C	no	no
DK155	German Shorthaired Pointer	control	C/A	no	no
DK156	German Shorthaired Pointer	control	C/C	no	no
DK157	German Shorthaired Pointer	control	C/A	no	no
DK158	German Shorthaired Pointer	control	C/C	no	no
DK159	German Shorthaired Pointer	control	C/A	no	no
DK160	German Shorthaired Pointer	control	C/C	no	no
DK161	German Shorthaired Pointer	control	C/C	no	no
DK162	German Shorthaired Pointer	control	C/A	no	no
DK163	German Shorthaired Pointer	control	C/A	no	no
DK164	German Shorthaired Pointer	control	C/A	no	no
DK165	German Shorthaired Pointer	control	C/A	no	no
DK166	German Shorthaired Pointer	control	C/A	no	no
DK171	German Shorthaired Pointer	control	C/A	no	no
DK177	German Shorthaired Pointer	control	C/C	no	no
DK179	German Shorthaired Pointer	control	C/C	no	no
DK182	German Shorthaired Pointer	control	C/C	no	no
DK183	German Shorthaired Pointer	control	C/A	no	no
DK184	German Shorthaired Pointer	control	C/C	no	no
DK185	German Shorthaired Pointer	control	C/C	no	no
DK186	German Shorthaired Pointer	control	C/C	no	no
DK187	German Shorthaired Pointer	control	C/C	no	no
DK188	German Shorthaired Pointer	control	C/C	no	no
DK189	German Shorthaired Pointer	control	C/C	no	no
DK190	German Shorthaired Pointer	control	C/C	no	no
DK191	German Shorthaired Pointer	control	C/C	no	no
DK192	German Shorthaired Pointer	control	C/C	no	no
DK193	German Shorthaired Pointer	control	C/C	no	no
DK194	German Shorthaired Pointer	control	C/C	no	no
DK195	German Shorthaired Pointer	control	C/C	no	no
DK196	German Shorthaired Pointer	control	C/C	no	no
DK197	German Shorthaired Pointer	control	C/C	no	no
DK198	German Shorthaired Pointer	control	C/A	no	no
DK199	German Shorthaired Pointer	control	C/C	no	no
DK200	German Shorthaired Pointer	control	C/C	no	no
DK201	German Shorthaired Pointer	control	C/C	no	no
DK202	German Shorthaired Pointer	control	C/C	no	no
DK203	German Shorthaired Pointer	control	C/C	no	no
DK204	German Shorthaired Pointer	control	C/C	no	no
DK205	German Shorthaired Pointer	control	C/C	no	no
DK206	German Shorthaired Pointer	control	C/A	no	no
DK207	German Shorthaired Pointer	control	C/A	no	no
DK208	German Shorthaired Pointer	control	C/A	no	no
DK210	German Shorthaired Pointer	control	C/A	no	no
DK211	German Shorthaired Pointer	control	C/A	no	no
DK214	German Shorthaired Pointer	control	C/A	no	no
DK215	German Shorthaired Pointer	control	C/A	no	no
DK217	German Shorthaired Pointer	control	C/A	no	no
DK218	German Shorthaired Pointer	control	C/C	no	no
DK219	German Shorthaired Pointer	control	C/C	no	no
DK220	German Shorthaired Pointer	control	C/C	yes	no
DK221	German Shorthaired Pointer	control	C/C	no	no
DK222	German Shorthaired Pointer	control	C/C	no	no
DK224	German Shorthaired Pointer	control	C/C	no	no
DK225	German Shorthaired Pointer	control	C/C	no	no
DK228	German Shorthaired Pointer	control	C/C	no	no
DK229	German Shorthaired Pointer	control	C/A	no	no
DK230	German Shorthaired Pointer	control	C/C	no	no
DK231	German Shorthaired Pointer	control	C/A	no	no
DK232	German Shorthaired Pointer	control	C/A	yes	no
DK241	German Shorthaired Pointer	control	C/C	no	no
DK242	German Shorthaired Pointer	control	C/C	no	no
DK243	German Shorthaired Pointer	control	C/C	no	no
DK244	German Shorthaired Pointer	control	C/C	no	no
DK245	German Shorthaired Pointer	control	C/C	no	no
DK246	German Shorthaired Pointer	control	n.d.	yes	no
DK247	German Shorthaired Pointer	control	C/C	no	no
DK248	German Shorthaired Pointer	control	C/A	no	no
DK249	German Shorthaired Pointer	control	C/C	no	no
DK250	German Shorthaired Pointer	control	C/C	no	no
DK251	German Shorthaired Pointer	control	C/C	no	no
DK252	German Shorthaired Pointer	control	C/C	no	no
DK253	German Shorthaired Pointer	control	C/C	no	no
DK255	German Shorthaired Pointer	control	C/C	no	no
DK256	German Shorthaired Pointer	control	n.d.	yes	no
DK257	German Shorthaired Pointer	control	C/C	no	no
DK258	German Shorthaired Pointer	control	C/C	no	no
DK259	German Shorthaired Pointer	control	C/C	no	no
DK260	German Shorthaired Pointer	control	C/C	no	no
DK262	German Shorthaired Pointer	control	C/A	no	no
DK266	German Shorthaired Pointer	control	C/C	no	no
DK267	German Shorthaired Pointer	control	C/C	no	no
DK269	German Shorthaired Pointer	control	C/C	no	no
DK271	German Shorthaired Pointer	control	C/A	no	no
DK272	German Shorthaired Pointer	control	C/C	no	no
DK273	German Shorthaired Pointer	control	C/A	no	no
DK274	German Shorthaired Pointer	control	C/C	no	no
DK275	German Shorthaired Pointer	control	C/C	no	no
DK276	German Shorthaired Pointer	control	C/C	no	no
DK284	German Shorthaired Pointer	control	C/A	no	no
DK285	German Shorthaired Pointer	control	C/A	no	no
DK286	German Shorthaired Pointer	control	C/C	no	no
DK287	German Shorthaired Pointer	control	C/C	yes	no
DK288	German Shorthaired Pointer	control	C/C	no	no
DK289	German Shorthaired Pointer	control	C/C	no	no
DK291	German Shorthaired Pointer	control	C/C	no	no
DK292	German Shorthaired Pointer	control	C/C	no	no
DK294	German Shorthaired Pointer	control	C/C	no	no
DK295	German Shorthaired Pointer	control	C/A	no	no
DK297	German Shorthaired Pointer	control	C/C	no	no
DK298	German Shorthaired Pointer	control	C/C	no	no
DK299	German Shorthaired Pointer	control	C/C	no	no
DK301	German Shorthaired Pointer	control	C/C	no	no
DK303	German Shorthaired Pointer	control	C/C	no	no
DK304	German Shorthaired Pointer	control	C/C	no	no
DK305	German Shorthaired Pointer	control	n.d.	yes	no
DK306	German Shorthaired Pointer	control	C/C	no	no
DK307	German Shorthaired Pointer	control	C/C	no	no
DK308	German Shorthaired Pointer	control	C/C	yes	no
DK309	German Shorthaired Pointer	control	C/C	no	no
DK310	German Shorthaired Pointer	control	C/C	no	no
DK312	German Shorthaired Pointer	control	C/C	no	no
DK313	German Shorthaired Pointer	control	C/A	no	no
DK314	German Shorthaired Pointer	control	C/A	no	no
DK315	German Shorthaired Pointer	control	C/C	no	no
DK316	German Shorthaired Pointer	control	C/C	no	no
DK317	German Shorthaired Pointer	control	C/C	no	no
DK318	German Shorthaired Pointer	control	C/C	no	no
DK319	German Shorthaired Pointer	control	C/C	yes	no
DK320	German Shorthaired Pointer	control	C/C	no	no
DK321	German Shorthaired Pointer	control	C/A	no	no
DK322	German Shorthaired Pointer	control	C/C	no	no
DK324	German Shorthaired Pointer	control	C/C	no	no
DK325	German Shorthaired Pointer	control	C/C	no	no
DK326	German Shorthaired Pointer	control	C/C	no	no
DK327	German Shorthaired Pointer	control	C/C	no	no
DK329	German Shorthaired Pointer	control	C/C	no	no
DK330	German Shorthaired Pointer	control	C/C	no	no
DK331	German Shorthaired Pointer	control	C/C	no	no
DK332	German Shorthaired Pointer	control	C/C	no	no
DK333	German Shorthaired Pointer	control	C/C	no	no
DK334	German Shorthaired Pointer	control	C/C	no	no
DK335	German Shorthaired Pointer	control	C/C	no	no
DK336	German Shorthaired Pointer	control	C/C	no	no
DK337	German Shorthaired Pointer	control	C/C	yes	no
DK338	German Shorthaired Pointer	control	C/C	no	no
DK339	German Shorthaired Pointer	control	C/C	no	no
DK340	German Shorthaired Pointer	control	C/C	no	no
DK341	German Shorthaired Pointer	control	C/C	no	no
DK342	German Shorthaired Pointer	control	C/C	no	no
DK343	German Shorthaired Pointer	control	C/C	no	no
DK344	German Shorthaired Pointer	control	C/C	no	no
DK345	German Shorthaired Pointer	control	C/C	no	no
DK346	German Shorthaired Pointer	control	C/C	no	no
DK347	German Shorthaired Pointer	control	C/C	no	no
DK348	German Shorthaired Pointer	control	C/C	no	no
DK349	German Shorthaired Pointer	control	C/C	no	no
DK350	German Shorthaired Pointer	control	C/C	no	no
DK351	German Shorthaired Pointer	control	C/C	yes	no
DK352	German Shorthaired Pointer	control	C/C	no	no
DK353	German Shorthaired Pointer	control	C/C	no	no
DK354	German Shorthaired Pointer	control	C/C	no	no
DK355	German Shorthaired Pointer	control	C/C	no	no
DK356	German Shorthaired Pointer	control	C/C	no	no
DK357	German Shorthaired Pointer	control	C/C	no	no
DK358	German Shorthaired Pointer	control	C/C	no	no
DK359	German Shorthaired Pointer	control	C/C	no	no
DK360	German Shorthaired Pointer	control	C/C	no	no
DK361	German Shorthaired Pointer	control	C/C	no	no
DK362	German Shorthaired Pointer	control	C/C	no	no
DK363	German Shorthaired Pointer	control	C/C	no	no
DK364	German Shorthaired Pointer	control	C/C	no	no
DK365	German Shorthaired Pointer	control	C/C	no	no
DK366	German Shorthaired Pointer	control	C/C	no	no
DK367	German Shorthaired Pointer	control	C/C	no	no
DK368	German Shorthaired Pointer	control	C/C	no	no
DK369	German Shorthaired Pointer	control	C/C	no	no
DK370	German Shorthaired Pointer	control	C/C	no	no
DK371	German Shorthaired Pointer	control	C/C	no	no
DK372	German Shorthaired Pointer	control	C/C	no	no
DK373	German Shorthaired Pointer	control	C/C	no	no
DK374	German Shorthaired Pointer	control	C/C	no	no
DK375	German Shorthaired Pointer	control	C/C	no	no
DK376	German Shorthaired Pointer	control	C/C	no	no
DK377	German Shorthaired Pointer	control	C/C	no	no
DK378	German Shorthaired Pointer	control	C/C	no	no
DK379	German Shorthaired Pointer	control	C/C	no	no
DK381	German Shorthaired Pointer	control	C/A	no	no
DK382	German Shorthaired Pointer	control	C/A	no	no
DK383	German Shorthaired Pointer	control	C/C	no	no
DK384	German Shorthaired Pointer	control	C/C	no	no
DK385	German Shorthaired Pointer	control	C/C	no	no
DK386	German Shorthaired Pointer	control	C/C	no	no
DK387	German Shorthaired Pointer	control	C/C	no	no
DK391	German Shorthaired Pointer	control	C/C	no	no
DK392	German Shorthaired Pointer	control	C/A	no	no
DK393	German Shorthaired Pointer	control	C/A	no	no
DK394	German Shorthaired Pointer	control	C/C	no	no
DK395	German Shorthaired Pointer	control	C/C	yes	no
DK403	German Shorthaired Pointer	control	C/A	yes	no
DK404	German Shorthaired Pointer	control	C/A	yes	no
DK405	German Shorthaired Pointer	control	C/C	yes	no
DK406	German Shorthaired Pointer	control	C/C	no	no
DK407	German Shorthaired Pointer	control	C/A	no	no
DK408	German Shorthaired Pointer	control	C/C	no	no
DK409	German Shorthaired Pointer	control	C/C	no	no
DK410	German Shorthaired Pointer	control	C/A	no	no
DK411	German Shorthaired Pointer	control	C/C	no	no
DK412	German Shorthaired Pointer	control	C/C	no	no
DK413	German Shorthaired Pointer	control	C/C	no	no
DK414	German Shorthaired Pointer	control	C/C	yes	no
DK415	German Shorthaired Pointer	control	C/C	no	no
DK416	German Shorthaired Pointer	control	C/A	yes	no
DK417	German Shorthaired Pointer	control	C/C	no	no
DK419	German Shorthaired Pointer	control	C/C	yes	no
DDP001	German Longhaired Pointer	control	C/C	no	no
DDP002	German Longhaired Pointer	control	C/C	no	no
DDP003	German Longhaired Pointer	control	C/C	no	no
DDP004	German Longhaired Pointer	control	C/C	no	no
DDP005	German Longhaired Pointer	control	C/A	no	no
DDP006	German Longhaired Pointer	control	C/C	no	no
DDP007	German Longhaired Pointer	control	C/C	no	no
DDP008	German Longhaired Pointer	control	C/C	no	no
DDP009	German Longhaired Pointer	control	C/C	no	no
DDP015	German Longhaired Pointer	control	C/C	no	no
DDP016	German Longhaired Pointer	control	C/C	no	no
DDP017	German Longhaired Pointer	control	C/C	no	no
DDP018	German Longhaired Pointer	control	C/C	no	no
DDP019	German Longhaired Pointer	control	C/C	no	no
DDP020	German Longhaired Pointer	control	C/C	no	no
DDP021	German Longhaired Pointer	control	C/C	no	no
DDP022	German Longhaired Pointer	control	C/C	no	no
DDP023	German Longhaired Pointer	control	C/C	no	no
DDP024	German Longhaired Pointer	control	C/C	no	no
DDP025	German Longhaired Pointer	control	C/C	no	no
DDP026	German Longhaired Pointer	control	C/C	no	no
DDP027	German Longhaired Pointer	control	C/C	no	no
DDP028	German Longhaired Pointer	control	C/C	no	no
DDP029	German Longhaired Pointer	control	C/C	no	no
DDP030	German Longhaired Pointer	control	C/C	no	no
DDP031	German Longhaired Pointer	control	C/C	no	no
DDP032	German Longhaired Pointer	control	C/C	no	no
DDP033	German Longhaired Pointer	control	C/C	no	no
DDP034	German Longhaired Pointer	control	C/C	no	no
DDP035	German Longhaired Pointer	control	C/C	no	no
DDP036	German Longhaired Pointer	control	C/C	no	no
DDP037	German Longhaired Pointer	control	C/C	no	no
DDP038	German Longhaired Pointer	control	C/C	no	no
DDP039	German Longhaired Pointer	control	C/C	no	no
DDP040	German Longhaired Pointer	control	C/C	no	no
DDP041	German Longhaired Pointer	control	C/C	no	no
DDP042	German Longhaired Pointer	control	C/C	no	no
DDP043	German Longhaired Pointer	control	C/C	no	no
DDP044	German Longhaired Pointer	control	C/C	no	no
DDP045	German Longhaired Pointer	control	C/C	no	no
DDP046	German Longhaired Pointer	control	C/C	no	no
DDP047	German Longhaired Pointer	control	C/C	no	no
DDP065	German Longhaired Pointer	control	C/C	no	no
DDP066	German Longhaired Pointer	control	C/C	no	no
DDP067	German Longhaired Pointer	control	C/C	no	no
DDP068	German Longhaired Pointer	control	C/C	no	no
DDP069	German Longhaired Pointer	control	C/C	no	no
DDP070	German Longhaired Pointer	control	C/C	no	no
DDP071	German Longhaired Pointer	control	C/C	no	no
DL001	German Longhaired Pointer	control	C/C	no	no
DL002	German Longhaired Pointer	control	C/A	no	no
DL003	German Longhaired Pointer	control	C/C	no	no
DDK002	German Wirehaired Pointer	control	C/C	no	no
DDK003	German Wirehaired Pointer	control	C/C	no	no
DDK004	German Wirehaired Pointer	control	C/C	no	no
DDK005	German Wirehaired Pointer	control	C/C	no	no
DDK006	German Wirehaired Pointer	control	C/C	no	no
DDK007	German Wirehaired Pointer	control	C/C	no	no
DDK008	German Wirehaired Pointer	control	C/C	no	no
DDK009	German Wirehaired Pointer	control	C/C	no	no
DDK010	German Wirehaired Pointer	control	C/C	no	no
DDK011	German Wirehaired Pointer	control	C/C	no	no
DDK012	German Wirehaired Pointer	control	C/C	no	no
DDK013	German Wirehaired Pointer	control	C/C	no	no
DDK014	German Wirehaired Pointer	control	C/C	no	no
DDK015	German Wirehaired Pointer	control	C/C	no	no
DDK016	German Wirehaired Pointer	control	C/C	no	no
DDK017	German Wirehaired Pointer	control	C/C	no	no
DDK018	German Wirehaired Pointer	control	C/C	no	no
DDK019	German Wirehaired Pointer	control	C/C	no	no
DDK020	German Wirehaired Pointer	control	C/C	no	no
DDK021	German Wirehaired Pointer	control	C/C	no	no
DDK022	German Wirehaired Pointer	control	C/C	no	no
DDK023	German Wirehaired Pointer	control	C/C	no	no
DDK024	German Wirehaired Pointer	control	C/C	no	no
DDK025	German Wirehaired Pointer	control	C/C	no	no
DDK026	German Wirehaired Pointer	control	C/C	no	no
DDK027	German Wirehaired Pointer	control	C/C	no	no
DDK028	German Wirehaired Pointer	control	C/C	no	no
DDK029	German Wirehaired Pointer	control	C/C	no	no
DDK030	German Wirehaired Pointer	control	C/C	no	no
DDK031	German Wirehaired Pointer	control	C/C	no	no
DDK032	German Wirehaired Pointer	control	C/C	no	no
DDK033	German Wirehaired Pointer	control	C/C	no	no
DDK034	German Wirehaired Pointer	control	C/C	no	no
DDK035	German Wirehaired Pointer	control	C/C	no	no
DDK036	German Wirehaired Pointer	control	C/C	no	no
DDK037	German Wirehaired Pointer	control	C/C	no	no
DDK038	German Wirehaired Pointer	control	C/C	no	no
DDK039	German Wirehaired Pointer	control	C/C	no	no
DDK040	German Wirehaired Pointer	control	C/C	no	no
DDK041	German Wirehaired Pointer	control	C/C	no	no
DDK042	German Wirehaired Pointer	control	C/C	no	no
DDK043	German Wirehaired Pointer	control	C/C	no	no
DDK044	German Wirehaired Pointer	control	C/C	no	no
DDK045	German Wirehaired Pointer	control	C/C	no	no
DDK046	German Wirehaired Pointer	control	C/C	no	no
DDK047	German Wirehaired Pointer	control	C/C	no	no
DDK050	German Wirehaired Pointer	control	C/C	no	no
DDK051	German Wirehaired Pointer	control	C/C	no	no
DDK053	German Wirehaired Pointer	control	C/C	no	no
DDK054	German Wirehaired Pointer	control	C/C	no	no
DDK055	German Wirehaired Pointer	control	C/C	no	no
DDK056	German Wirehaired Pointer	control	C/C	no	no
DDK057	German Wirehaired Pointer	control	C/C	no	no
DDK058	German Wirehaired Pointer	control	C/C	no	no
DDK059	German Wirehaired Pointer	control	C/C	no	no
DDK060	German Wirehaired Pointer	control	C/C	no	no
DDK061	German Wirehaired Pointer	control	C/C	no	no
DDK062	German Wirehaired Pointer	control	C/C	no	no
DDK063	German Wirehaired Pointer	control	C/C	no	no
DDK064	German Wirehaired Pointer	control	C/C	no	no
DDK065	German Wirehaired Pointer	control	C/C	no	no
DDK066	German Wirehaired Pointer	control	C/C	no	no
DDK067	German Wirehaired Pointer	control	C/C	no	no
DDK068	German Wirehaired Pointer	control	C/C	no	no
DDK070	German Wirehaired Pointer	control	C/C	no	no
DDK071	German Wirehaired Pointer	control	C/C	no	no
DDK072	German Wirehaired Pointer	control	C/C	no	no
DDK073	German Wirehaired Pointer	control	C/C	no	no
DDK074	German Wirehaired Pointer	control	C/C	no	no
DDK075	German Wirehaired Pointer	control	C/C	no	no
DDK076	German Wirehaired Pointer	control	C/C	no	no
DDK077	German Wirehaired Pointer	control	C/C	no	no
DDK078	German Wirehaired Pointer	control	C/C	no	no
DDK079	German Wirehaired Pointer	control	C/C	no	no
DDK080	German Wirehaired Pointer	control	C/C	no	no
DDK081	German Wirehaired Pointer	control	C/C	no	no
DDK082	German Wirehaired Pointer	control	C/C	no	no
DDK083	German Wirehaired Pointer	control	C/C	no	no
DDK084	German Wirehaired Pointer	control	C/C	no	no
DDK085	German Wirehaired Pointer	control	C/C	no	no
DDK086	German Wirehaired Pointer	control	C/C	no	no
DDK087	German Wirehaired Pointer	control	C/C	no	no
DDK088	German Wirehaired Pointer	control	C/C	no	no
DDK089	German Wirehaired Pointer	control	C/C	no	no
DDK090	German Wirehaired Pointer	control	C/C	no	no
DDK091	German Wirehaired Pointer	control	C/C	no	no
DDK092	German Wirehaired Pointer	control	C/C	no	no
DDK093	German Wirehaired Pointer	control	C/C	no	no
DDK094	German Wirehaired Pointer	control	C/C	no	no
DDK095	German Wirehaired Pointer	control	C/C	no	no
DDK096	German Wirehaired Pointer	control	C/C	no	no
DDK097	German Wirehaired Pointer	control	C/C	no	no
DDK098	German Wirehaired Pointer	control	C/C	no	no
DDK099	German Wirehaired Pointer	control	C/C	no	no
DDK100	German Wirehaired Pointer	control	C/C	no	no
DDK101	German Wirehaired Pointer	control	C/C	no	no
DDK102	German Wirehaired Pointer	control	C/C	no	no
DDK103	German Wirehaired Pointer	control	C/C	no	no
DDK104	German Wirehaired Pointer	control	C/C	no	no
DDK105	German Wirehaired Pointer	control	C/C	no	no
DDK106	German Wirehaired Pointer	control	C/C	no	no
DDK107	German Wirehaired Pointer	control	C/C	no	no
DDK108	German Wirehaired Pointer	control	C/C	no	no
DDK109	German Wirehaired Pointer	control	C/C	no	no
DDK110	German Wirehaired Pointer	control	C/C	no	no
DDK111	German Wirehaired Pointer	control	C/C	no	no
DDK112	German Wirehaired Pointer	control	C/C	no	no
DDK113	German Wirehaired Pointer	control	C/C	no	no
DDK114	German Wirehaired Pointer	control	C/C	no	no
DDK115	German Wirehaired Pointer	control	C/C	no	no
DDK116	German Wirehaired Pointer	control	C/C	no	no
DDK117	German Wirehaired Pointer	control	C/C	no	no
DDK118	German Wirehaired Pointer	control	C/C	no	no
DDK119	German Wirehaired Pointer	control	C/C	no	no
DDK120	German Wirehaired Pointer	control	C/C	no	no
DDK121	German Wirehaired Pointer	control	C/C	no	no
DDK122	German Wirehaired Pointer	control	C/C	no	no
DDK123	German Wirehaired Pointer	control	C/C	no	no
DDK124	German Wirehaired Pointer	control	C/C	no	no
DDK125	German Wirehaired Pointer	control	C/C	no	no
DDK126	German Wirehaired Pointer	control	C/C	no	no
DDK128	German Wirehaired Pointer	control	C/C	no	no
DDK129	German Wirehaired Pointer	control	C/C	no	no
DDK130	German Wirehaired Pointer	control	C/C	no	no
DDK131	German Wirehaired Pointer	control	C/C	no	no
DDK132	German Wirehaired Pointer	control	C/C	no	no
DDK133	German Wirehaired Pointer	control	C/C	no	no
DDK134	German Wirehaired Pointer	control	C/C	no	no
DDK135	German Wirehaired Pointer	control	C/C	no	no
DDK136	German Wirehaired Pointer	control	C/C	no	no
DDK137	German Wirehaired Pointer	control	C/C	no	no
DDK138	German Wirehaired Pointer	control	C/C	no	no
DDK139	German Wirehaired Pointer	control	C/C	no	no
DDK140	German Wirehaired Pointer	control	C/C	no	no
DDK141	German Wirehaired Pointer	control	C/C	no	no
DDK142	German Wirehaired Pointer	control	C/C	no	no
DDK143	German Wirehaired Pointer	control	C/C	no	no
DDK144	German Wirehaired Pointer	control	C/C	no	no
DDK145	German Wirehaired Pointer	control	C/C	no	no
DDK146	German Wirehaired Pointer	control	C/C	no	no
DDK147	German Wirehaired Pointer	control	C/C	no	no
DDK148	German Wirehaired Pointer	control	C/C	no	no
DDK149	German Wirehaired Pointer	control	C/C	no	no
DDK150	German Wirehaired Pointer	control	C/C	no	no
DDK151	German Wirehaired Pointer	control	C/C	no	no
DDK152	German Wirehaired Pointer	control	C/C	no	no
DDK153	German Wirehaired Pointer	control	C/C	no	no
DDK154	German Wirehaired Pointer	control	C/C	no	no
DDK155	German Wirehaired Pointer	control	C/C	no	no
DDK156	German Wirehaired Pointer	control	C/C	no	no
DDK157	German Wirehaired Pointer	control	C/C	no	no
DDK158	German Wirehaired Pointer	control	C/C	no	no
DDK159	German Wirehaired Pointer	control	C/C	no	no
DDK160	German Wirehaired Pointer	control	C/C	no	no
DDK161	German Wirehaired Pointer	control	C/C	no	no
DDK162	German Wirehaired Pointer	control	C/C	no	no
DDK163	German Wirehaired Pointer	control	C/C	no	no
DDK176	German Wirehaired Pointer	control	C/C	no	no
DDK177	German Wirehaired Pointer	control	C/C	no	no
DDK178	German Wirehaired Pointer	control	C/C	no	no
DDK179	German Wirehaired Pointer	control	C/C	no	no
GW001	German Wirehaired Pointer	control	C/C	no	no
GW002	German Wirehaired Pointer	control	C/C	no	no
GW003	German Wirehaired Pointer	control	C/C	no	no
GW004	German Wirehaired Pointer	control	C/C	no	no
GW005	German Wirehaired Pointer	control	C/C	no	no
GW006	German Wirehaired Pointer	control	C/C	no	no
GW007	German Wirehaired Pointer	control	C/C	no	no
GW008	German Wirehaired Pointer	control	C/C	no	no
GW009	German Wirehaired Pointer	control	C/C	no	no
GW010	German Wirehaired Pointer	control	C/C	no	no
GW011	German Wirehaired Pointer	control	C/C	no	no
GW012	German Wirehaired Pointer	control	C/C	no	no
GW013	German Wirehaired Pointer	control	C/C	no	no
GW014	German Wirehaired Pointer	control	C/C	no	no
GW015	German Wirehaired Pointer	control	C/C	no	no
GW016	German Wirehaired Pointer	control	C/C	no	no
GW017	German Wirehaired Pointer	control	C/C	no	no
GW018	German Wirehaired Pointer	control	C/C	no	no
GW019	German Wirehaired Pointer	control	C/C	no	no
GW020	German Wirehaired Pointer	control	C/C	no	no
GW021	German Wirehaired Pointer	control	C/C	no	no
GW022	German Wirehaired Pointer	control	C/C	no	no
GW023	German Wirehaired Pointer	control	C/C	no	no
GW024	German Wirehaired Pointer	control	C/C	no	no
GW025	German Wirehaired Pointer	control	C/C	no	no
GW026	German Wirehaired Pointer	control	C/C	no	no
GW027	German Wirehaired Pointer	control	C/C	no	no
GW028	German Wirehaired Pointer	control	C/C	no	no
GW030	German Wirehaired Pointer	control	C/C	no	no
GW031	German Wirehaired Pointer	control	C/C	no	no
GW032	German Wirehaired Pointer	control	C/C	no	no
GW033	German Wirehaired Pointer	control	C/C	no	no
GW034	German Wirehaired Pointer	control	C/C	no	no
GW035	German Wirehaired Pointer	control	C/C	no	no
GW036	German Wirehaired Pointer	control	C/C	no	no
GW037	German Wirehaired Pointer	control	C/C	no	no
GW038	German Wirehaired Pointer	control	C/C	no	no
GW039	German Wirehaired Pointer	control	C/C	no	no
GW040	German Wirehaired Pointer	control	C/C	no	no
GW041	German Wirehaired Pointer	control	C/C	no	no
GW042	German Wirehaired Pointer	control	C/C	no	no
GW043	German Wirehaired Pointer	control	C/C	no	no
GW044	German Wirehaired Pointer	control	C/C	no	no
GW045	German Wirehaired Pointer	control	C/C	no	no
GW046	German Wirehaired Pointer	control	C/C	no	no
GW047	German Wirehaired Pointer	control	C/C	no	no
GW048	German Wirehaired Pointer	control	C/C	no	no
GW049	German Wirehaired Pointer	control	C/C	no	no
GW050	German Wirehaired Pointer	control	C/C	no	no
BBS001	Braque du Bourbonnais	control	C/C	no	no
BBS002	Braque du Bourbonnais	control	C/C	no	no
BBS003	Braque du Bourbonnais	control	C/C	no	no
BBS004	Braque du Bourbonnais	control	C/C	no	no
BBS005	Braque du Bourbonnais	control	C/C	no	no
BBS006	Braque du Bourbonnais	control	C/C	no	no
BBS007	Braque du Bourbonnais	control	C/C	no	no
MV001	Vizsla	control	C/C	no	no
MV002	Vizsla	control	C/C	no	no
MV003	Vizsla	control	C/C	no	no
MV004	Vizsla	control	C/C	no	no
MV005	Vizsla	control	C/C	no	no
MV006	Vizsla	control	C/C	no	no
MV007	Vizsla	control	C/C	no	no
MV008	Vizsla	control	C/C	no	no
UVS001	Vizsla	control	C/C	no	no
UVS002	Vizsla	control	C/C	no	no
UVS003	Vizsla	control	C/C	no	no
UVS004	Vizsla	control	C/C	no	no
UVS005	Vizsla	control	C/C	no	no
UVS006	Vizsla	control	C/C	no	no
UVS007	Vizsla	control	C/C	no	no
UVS008	Vizsla	control	C/C	no	no
UVS009	Vizsla	control	C/C	no	no
UVS010	Vizsla	control	C/C	no	no
UVS011	Vizsla	control	C/C	no	no
UVS012	Vizsla	control	C/A	no	no
UVS013	Vizsla	control	C/C	no	no
UVS014	Vizsla	control	C/C	no	no
UVS015	Vizsla	control	C/C	no	no
UVS016	Vizsla	control	C/C	no	no
UVS017	Vizsla	control	C/C	no	no
UVS018	Vizsla	control	C/C	no	no
UVS019	Vizsla	control	C/A	no	no
UVS020	Vizsla	control	C/C	no	no
UVS021	Vizsla	control	C/C	no	no
UVS022	Vizsla	control	C/C	no	no
UVS023	Vizsla	control	C/C	no	no
UVS024	Vizsla	control	C/A	no	no
UVS025	Vizsla	control	C/C	no	no
UVS026	Vizsla	control	C/C	no	no
UVS027	Vizsla	control	C/C	no	no
UVS028	Vizsla	control	C/C	no	no
UVS029	Vizsla	control	C/C	no	no
UVS030	Vizsla	control	C/C	no	no
UVS031	Vizsla	control	C/C	no	no
UVS032	Vizsla	control	C/C	no	no
UVS033	Vizsla	control	C/C	no	no
UVS034	Vizsla	control	C/C	no	no
UVS035	Vizsla	control	C/C	no	no
UVS036	Vizsla	control	C/C	no	no
UVS037	Vizsla	control	C/A	no	no
UVS038	Vizsla	control	C/A	no	no
UVS039	Vizsla	control	C/C	no	no
UVS040	Vizsla	control	C/C	no	no
UVS041	Vizsla	control	C/C	no	no
UVS042	Vizsla	control	C/C	no	no
UVS043	Vizsla	control	C/C	no	no
UVS044	Vizsla	control	C/C	no	no
UVS045	Vizsla	control	C/C	no	no
UVS046	Vizsla	control	C/C	no	no
UVS047	Vizsla	control	C/C	no	no
