# Supplementary material for: A Missense Variant Affecting the C-Terminal Tail of UNC93B1 in Dogs with Exfoliative Cutaneous Lupus Erythematosus (ECLE)
Source: Genes (Basel). 2020 Feb 3;11(2):159. doi: 10.3390/genes11020159 (PMC7074252; doi:10.3390/genes11020159)
Supplement: Supplementary file 1 [file genes-11-00159-s001.zip › TableS2_IBD__R1.xlsx]

## Sheet: 43_dogs, pairwise IBD
Table S2. Pairwise IBD among the 43 dogs that were genotyped on SNV arrays. This table was generated using the --genome function of Plink.
FID1	IID1	FID2	IID2	RT	EZ	Z0	Z1	Z2	PI_HAT	PHE	DST	PPC	RATIO
DK003	DK003	DK005	DK005	UN	NA	0.7791	0.0485	0.1725	0.1967	1	0.788845	0.9734	2.1489
DK003	DK003	DK006	DK006	UN	NA	0.8191	0	0.1809	0.1809	1	0.783224	0.0142	1.8478
DK003	DK003	DK008	DK008	UN	NA	0.8123	0	0.1877	0.1877	1	0.782233	0	1.7359
DK003	DK003	DK012	DK012	UN	NA	1	0	0	0	1	0.777443	0	1.5319
DK003	DK003	DK013	DK013	UN	NA	0.8005	0	0.1995	0.1995	1	0.787007	0.2598	1.9538
DK003	DK003	DK025	DK025	UN	NA	0.7941	0	0.2059	0.2059	0	0.7857	0	1.5401
DK003	DK003	DK035	DK035	UN	NA	1	0	0	0	0	0.772025	0	0.936
DK003	DK003	DK063	DK063	UN	NA	1	0	0	0	0	0.780306	0	1.4222
DK003	DK003	DK066	DK066	UN	NA	0.697	0.0715	0.2314	0.2672	0	0.806494	1	2.3542
DK003	DK003	DK073	DK073	UN	NA	0.5376	0.2333	0.2292	0.3458	0	0.821784	1	2.8645
DK003	DK003	DK089	DK089	UN	NA	0.4013	0.3126	0.2861	0.4424	0	0.844424	1	5.0885
DK003	DK003	DK094	DK094	UN	NA	0.2456	0.2791	0.4753	0.6148	0	0.890499	1	7.7361
DK003	DK003	DK096	DK096	UN	NA	0.7819	0	0.2181	0.2181	0	0.794447	0.0179	1.8505
DK003	DK003	DK108	DK108	UN	NA	0.7325	0.0777	0.1898	0.2287	0	0.796244	1	2.3473
DK003	DK003	DK128	DK128	UN	NA	0.5262	0.2611	0.2126	0.3432	0	0.820209	1	3.338
DK003	DK003	DK134	DK134	UN	NA	0.7612	0.0566	0.1822	0.2105	0	0.79219	0.9992	2.2522
DK003	DK003	DK142	DK142	UN	NA	0.8022	0	0.1978	0.1978	0	0.789691	0.9844	2.1671
DK003	DK003	DK220	DK220	UN	NA	0.8044	0	0.1956	0.1956	0	0.789562	0.4662	1.9938
DK003	DK003	DK232	DK232	UN	NA	0.3332	0.4619	0.2049	0.4358	0	0.837906	1	5.7511
DK003	DK003	DK246	DK246	UN	NA	0.8066	0	0.1934	0.1934	0	0.784326	0.0004	1.7717
DK003	DK003	DK256	DK256	UN	NA	0.8196	0	0.1804	0.1804	0	0.781125	0.001	1.7897
DK003	DK003	DK287	DK287	UN	NA	0.8171	0	0.1829	0.1829	0	0.783026	0.17	1.9324
DK003	DK003	DK296	DK296	UN	NA	0.8337	0	0.1663	0.1663	1	0.777449	0.2301	1.9473
DK003	DK003	DK305	DK305	UN	NA	0.4359	0.3415	0.2226	0.3934	0	0.830711	1	3.5746
DK003	DK003	DK308	DK308	UN	NA	0.8138	0	0.1862	0.1862	0	0.785703	0.5923	2.0173
DK003	DK003	DK319	DK319	UN	NA	0.7901	0.0092	0.2007	0.2053	0	0.792357	0.9559	2.133
DK003	DK003	DK337	DK337	UN	NA	0.7901	0	0.2099	0.2099	0	0.788475	0	1.5544
DK003	DK003	DK351	DK351	UN	NA	0.7917	0.0172	0.1912	0.1997	0	0.790649	0.955	2.1304
DK003	DK003	DK395	DK395	UN	NA	1	0	0	0	0	0.742271	0	0.8977
DK003	DK003	DK396_2	DK396_2	UN	NA	0.824	0	0.176	0.176	1	0.781494	0.0013	1.7935
DK003	DK003	DK397_2	DK397_2	UN	NA	0.8137	0	0.1863	0.1863	1	0.785584	0.0004	1.7742
DK003	DK003	DK398_2	DK398_2	UN	NA	0.809	0	0.191	0.191	1	0.785967	0.0028	1.8104
DK003	DK003	DK399_2	DK399_2	UN	NA	0.8172	0	0.1828	0.1828	1	0.78275	0	1.7072
DK003	DK003	DK401	DK401	UN	NA	0.8048	0	0.1952	0.1952	1	0.786341	0.1353	1.9212
DK003	DK003	DK402	DK402	UN	NA	0.8116	0	0.1884	0.1884	1	0.783385	0	1.6999
DK003	DK003	DK403	DK403	UN	NA	0.8229	0	0.1771	0.1771	0	0.781687	0.001	1.79
DK003	DK003	DK404	DK404	UN	NA	0.8289	0	0.1711	0.1711	0	0.777173	0	1.6404
DK003	DK003	DK405	DK405	UN	NA	1	0	0	0	0	0.743628	0	1.0297
DK003	DK003	DK414	DK414	UN	NA	1	0	0	0	0	0.779478	0	1.2349
DK003	DK003	DK416	DK416	UN	NA	1	0	0	0	0	0.783805	0	1.2493
DK003	DK003	DK418	DK418	UN	NA	1	0	0	0	1	0.775052	0	1.1055
DK003	DK003	DK419	DK419	UN	NA	0.8483	0	0.1517	0.1517	0	0.778389	0.019	1.8562
DK005	DK005	DK006	DK006	UN	NA	0.8374	0.0229	0.1398	0.1512	1	0.777804	0.1695	1.9321
DK005	DK005	DK008	DK008	UN	NA	0.8518	0	0.1482	0.1482	1	0.774521	0.0117	1.8439
DK005	DK005	DK012	DK012	UN	NA	0.8123	0	0.1877	0.1877	1	0.781463	0.0001	1.7445
DK005	DK005	DK013	DK013	UN	NA	0.8475	0.007	0.1455	0.149	1	0.777739	0.735	2.0462
DK005	DK005	DK025	DK025	UN	NA	1	0	0	0	0	0.768685	0	1.4141
DK005	DK005	DK035	DK035	UN	NA	1	0	0	0	0	0.761797	0	0.9732
DK005	DK005	DK063	DK063	UN	NA	1	0	0	0	0	0.767175	0	1.3299
DK005	DK005	DK066	DK066	UN	NA	1	0	0	0	0	0.768724	0	1.4261
DK005	DK005	DK073	DK073	UN	NA	1	0	0	0	0	0.763019	0	1.0772
DK005	DK005	DK089	DK089	UN	NA	0.7723	0.0516	0.1761	0.2019	0	0.790106	1	2.3576
DK005	DK005	DK094	DK094	UN	NA	0.8176	0	0.1824	0.1824	0	0.785549	0.0571	1.8883
DK005	DK005	DK096	DK096	UN	NA	0.8288	0	0.1712	0.1712	0	0.774031	0	1.6493
DK005	DK005	DK108	DK108	UN	NA	0.8489	0	0.1511	0.1511	0	0.774902	0.2568	1.9533
DK005	DK005	DK128	DK128	UN	NA	0.844	0	0.156	0.156	0	0.772936	0.0001	1.745
DK005	DK005	DK134	DK134	UN	NA	0.8392	0.0007	0.16	0.1604	0	0.780916	0.9988	2.2351
DK005	DK005	DK142	DK142	UN	NA	0.8553	0	0.1447	0.1447	0	0.776424	0.9441	2.1195
DK005	DK005	DK220	DK220	UN	NA	0.7685	0.0846	0.1468	0.1892	0	0.78571	1	2.3578
DK005	DK005	DK232	DK232	UN	NA	0.6605	0.1993	0.1403	0.2399	0	0.795253	1	2.7642
DK005	DK005	DK246	DK246	UN	NA	1	0	0	0	0	0.769267	0	1.5744
DK005	DK005	DK256	DK256	UN	NA	0.745	0.0872	0.1678	0.2114	0	0.791425	1	2.4165
DK005	DK005	DK287	DK287	UN	NA	0.8344	0.0176	0.1479	0.1568	0	0.779418	0.9872	2.1708
DK005	DK005	DK296	DK296	UN	NA	0.6927	0.1792	0.1281	0.2177	1	0.790113	1	2.6211
DK005	DK005	DK305	DK305	UN	NA	0.8037	0	0.1963	0.1963	0	0.783218	0	1.6787
DK005	DK005	DK308	DK308	UN	NA	0.8574	0	0.1426	0.1426	0	0.773215	0.1233	1.9184
DK005	DK005	DK319	DK319	UN	NA	0.8547	0	0.1453	0.1453	0	0.774841	0.0895	1.9055
DK005	DK005	DK337	DK337	UN	NA	1	0	0	0	0	0.765635	0	1.2874
DK005	DK005	DK351	DK351	UN	NA	0.8438	0	0.1562	0.1562	0	0.776955	0.8629	2.081
DK005	DK005	DK395	DK395	UN	NA	1	0	0	0	0	0.743358	0	1.0532
DK005	DK005	DK396_2	DK396_2	UN	NA	0.8471	0	0.1529	0.1529	1	0.778018	0.3857	1.979
DK005	DK005	DK397_2	DK397_2	UN	NA	0.8247	0.0103	0.165	0.1701	1	0.783144	0.6902	2.0365
DK005	DK005	DK398_2	DK398_2	UN	NA	0.8487	0	0.1513	0.1513	1	0.777303	0.2488	1.9515
DK005	DK005	DK399_2	DK399_2	UN	NA	0.8347	0	0.1653	0.1653	1	0.778552	0.0201	1.8577
DK005	DK005	DK401	DK401	UN	NA	0.787	0.0627	0.1503	0.1816	1	0.784453	0.9785	2.1556
DK005	DK005	DK402	DK402	UN	NA	0.8564	0	0.1436	0.1436	1	0.775668	0.0028	1.8103
DK005	DK005	DK403	DK403	UN	NA	0.8221	0.0343	0.1436	0.1607	0	0.779919	0.7655	2.0533
DK005	DK005	DK404	DK404	UN	NA	0.8444	0	0.1556	0.1556	0	0.776632	0.0003	1.7715
DK005	DK005	DK405	DK405	UN	NA	1	0	0	0	0	0.744863	0	1.2067
DK005	DK005	DK414	DK414	UN	NA	1	0	0	0	0	0.767605	0	1.2094
DK005	DK005	DK416	DK416	UN	NA	1	0	0	0	0	0.7685	0	1.1209
DK005	DK005	DK418	DK418	UN	NA	0.8044	0	0.1956	0.1956	1	0.781536	0	1.3995
DK005	DK005	DK419	DK419	UN	NA	0.7903	0.0902	0.1195	0.1646	0	0.77913	0.9876	2.1716
DK006	DK006	DK008	DK008	UN	NA	0.8163	0	0.1837	0.1837	1	0.786572	0.6563	2.0297
DK006	DK006	DK012	DK012	UN	NA	0.8163	0	0.1837	0.1837	1	0.782819	0.0001	1.749
DK006	DK006	DK013	DK013	UN	NA	0.767	0.0698	0.1632	0.1981	1	0.788525	0.9892	2.1785
DK006	DK006	DK025	DK025	UN	NA	0.8271	0	0.1729	0.1729	0	0.773586	0	1.3845
DK006	DK006	DK035	DK035	UN	NA	1	0	0	0	0	0.763113	0	0.9172
DK006	DK006	DK063	DK063	UN	NA	1	0	0	0	0	0.769381	0	1.3168
DK006	DK006	DK066	DK066	UN	NA	1	0	0	0	0	0.772527	0	1.4319
DK006	DK006	DK073	DK073	UN	NA	1	0	0	0	0	0.774073	0	1.2257
DK006	DK006	DK089	DK089	UN	NA	0.8298	0	0.1702	0.1702	0	0.778536	0.0013	1.7947
DK006	DK006	DK094	DK094	UN	NA	0.8199	0	0.1801	0.1801	0	0.77906	0	1.6142
DK006	DK006	DK096	DK096	UN	NA	0.8178	0	0.1822	0.1822	0	0.776172	0	1.5731
DK006	DK006	DK108	DK108	UN	NA	0.8361	0	0.1639	0.1639	0	0.780567	0.284	1.959
DK006	DK006	DK128	DK128	UN	NA	0.8294	0	0.1706	0.1706	0	0.77995	0.0102	1.8403
DK006	DK006	DK134	DK134	UN	NA	0.8394	0.0004	0.1602	0.1604	0	0.780919	0.1709	1.9329
DK006	DK006	DK142	DK142	UN	NA	0.8401	0	0.1599	0.1599	0	0.780813	0.1943	1.9385
DK006	DK006	DK220	DK220	UN	NA	0.8017	0.0361	0.1621	0.1802	0	0.784937	0.872	2.0847
DK006	DK006	DK232	DK232	UN	NA	0.7675	0.0914	0.1411	0.1868	0	0.784869	0.9982	2.2289
DK006	DK006	DK246	DK246	UN	NA	0.8359	0	0.1641	0.1641	0	0.774027	0	1.7077
DK006	DK006	DK256	DK256	UN	NA	0.8113	0.0085	0.1802	0.1844	0	0.786934	0.9764	2.1523
DK006	DK006	DK287	DK287	UN	NA	0.7829	0.0413	0.1758	0.1964	0	0.789008	0.952	2.1265
DK006	DK006	DK296	DK296	UN	NA	0.8336	0.0236	0.1428	0.1546	1	0.778665	0.9294	2.1104
DK006	DK006	DK305	DK305	UN	NA	0.8093	0	0.1907	0.1907	0	0.779857	0	1.5567
DK006	DK006	DK308	DK308	UN	NA	0.8494	0	0.1506	0.1506	0	0.772718	0.0004	1.7782
DK006	DK006	DK319	DK319	UN	NA	0.8302	0	0.1698	0.1698	0	0.782931	0.3008	1.9624
DK006	DK006	DK337	DK337	UN	NA	1	0	0	0	0	0.772487	0	1.3383
DK006	DK006	DK351	DK351	UN	NA	0.8367	0	0.1633	0.1633	0	0.780333	0.086	1.9041
DK006	DK006	DK395	DK395	UN	NA	1	0	0	0	0	0.7466	0	1.0215
DK006	DK006	DK396_2	DK396_2	UN	NA	0.7807	0.0575	0.1618	0.1905	1	0.786945	0.8848	2.0907
DK006	DK006	DK397_2	DK397_2	UN	NA	0.7782	0.0628	0.159	0.1904	1	0.786738	0.7384	2.0478
DK006	DK006	DK398_2	DK398_2	UN	NA	0.7521	0.0893	0.1587	0.2033	1	0.789256	0.9971	2.2179
DK006	DK006	DK399_2	DK399_2	UN	NA	0.8311	0	0.1689	0.1689	1	0.782477	0.0044	1.8186
DK006	DK006	DK401	DK401	UN	NA	0.7972	0.039	0.1638	0.1833	1	0.785661	0.8534	2.0791
DK006	DK006	DK402	DK402	UN	NA	0.8022	0.0305	0.1673	0.1826	1	0.785741	0.0746	1.8978
DK006	DK006	DK403	DK403	UN	NA	0.7707	0.0632	0.1661	0.1977	0	0.788631	0.9955	2.203
DK006	DK006	DK404	DK404	UN	NA	0.7934	0.044	0.1626	0.1846	0	0.785828	0.2376	1.9482
DK006	DK006	DK405	DK405	UN	NA	1	0	0	0	0	0.747176	0	1.1648
DK006	DK006	DK414	DK414	UN	NA	1	0	0	0	0	0.779326	0	1.2924
DK006	DK006	DK416	DK416	UN	NA	1	0	0	0	0	0.775683	0	1.1844
DK006	DK006	DK418	DK418	UN	NA	1	0	0	0	1	0.77465	0	1.2155
DK006	DK006	DK419	DK419	UN	NA	0.8439	0.0361	0.12	0.138	0	0.77394	0.0348	1.8747
DK008	DK008	DK012	DK012	UN	NA	0.8198	0	0.1802	0.1802	1	0.775565	0	1.5729
DK008	DK008	DK013	DK013	UN	NA	0.1908	0.4454	0.3639	0.5865	1	0.877756	1	10.9885
DK008	DK008	DK025	DK025	UN	NA	0.8087	0	0.1913	0.1913	0	0.77768	0	1.4622
DK008	DK008	DK035	DK035	UN	NA	1	0	0	0	0	0.761804	0	0.9054
DK008	DK008	DK063	DK063	UN	NA	1	0	0	0	0	0.774739	0	1.3558
DK008	DK008	DK066	DK066	UN	NA	1	0	0	0	0	0.769781	0	1.3165
DK008	DK008	DK073	DK073	UN	NA	1	0	0	0	0	0.768832	0	1.075
DK008	DK008	DK089	DK089	UN	NA	0.8214	0	0.1786	0.1786	0	0.779113	0	1.6543
DK008	DK008	DK094	DK094	UN	NA	0.8102	0	0.1898	0.1898	0	0.780767	0	1.6226
DK008	DK008	DK096	DK096	UN	NA	1	0	0	0	0	0.773649	0	1.5122
DK008	DK008	DK108	DK108	UN	NA	0.8405	0	0.1595	0.1595	0	0.775748	0.0001	1.7471
DK008	DK008	DK128	DK128	UN	NA	0.8162	0	0.1838	0.1838	0	0.779846	0	1.6945
DK008	DK008	DK134	DK134	UN	NA	0.831	0	0.169	0.169	0	0.781669	0.5721	2.0132
DK008	DK008	DK142	DK142	UN	NA	0.8206	0	0.1794	0.1794	0	0.784508	0.939	2.1174
DK008	DK008	DK220	DK220	UN	NA	0.8348	0	0.1652	0.1652	0	0.780808	0.7506	2.0498
DK008	DK008	DK232	DK232	UN	NA	0.7982	0.036	0.1658	0.1838	0	0.785887	0.9976	2.2225
DK008	DK008	DK246	DK246	UN	NA	0.8309	0	0.1691	0.1691	0	0.77285	0	1.6429
DK008	DK008	DK256	DK256	UN	NA	0.8237	0	0.1763	0.1763	0	0.783932	0.4514	1.9911
DK008	DK008	DK287	DK287	UN	NA	0.8343	0.0069	0.1588	0.1622	0	0.781187	0.2959	1.9613
DK008	DK008	DK296	DK296	UN	NA	0.83	0	0.17	0.17	1	0.781867	0.4664	1.9939
DK008	DK008	DK305	DK305	UN	NA	0.8065	0	0.1935	0.1935	0	0.77943	0	1.5443
DK008	DK008	DK308	DK308	UN	NA	0.8417	0	0.1583	0.1583	0	0.773957	0.0005	1.7792
DK008	DK008	DK319	DK319	UN	NA	0.8246	0	0.1754	0.1754	0	0.782745	0.0229	1.86
DK008	DK008	DK337	DK337	UN	NA	1	0	0	0	0	0.773244	0	1.3137
DK008	DK008	DK351	DK351	UN	NA	0.8329	0	0.1671	0.1671	0	0.777644	0.0273	1.8667
DK008	DK008	DK395	DK395	UN	NA	1	0	0	0	0	0.741623	0	0.9262
DK008	DK008	DK396_2	DK396_2	UN	NA	0.8329	0	0.1671	0.1671	1	0.779966	0.3438	1.9709
DK008	DK008	DK397_2	DK397_2	UN	NA	0.8243	0	0.1757	0.1757	1	0.783681	0.0763	1.8986
DK008	DK008	DK398_2	DK398_2	UN	NA	0.8388	0	0.1612	0.1612	1	0.77906	0.0104	1.8401
DK008	DK008	DK399_2	DK399_2	UN	NA	0.8245	0	0.1755	0.1755	1	0.780135	0.0011	1.7908
DK008	DK008	DK401	DK401	UN	NA	0.826	0	0.174	0.174	1	0.78323	0.3214	1.9664
DK008	DK008	DK402	DK402	UN	NA	0.8255	0	0.1745	0.1745	1	0.780425	0.0071	1.831
DK008	DK008	DK403	DK403	UN	NA	0.8282	0	0.1718	0.1718	0	0.78269	0.3949	1.9807
DK008	DK008	DK404	DK404	UN	NA	0.8233	0	0.1767	0.1767	0	0.782149	0.0048	1.8214
DK008	DK008	DK405	DK405	UN	NA	1	0	0	0	0	0.745905	0	1.1065
DK008	DK008	DK414	DK414	UN	NA	1	0	0	0	0	0.768376	0	1.0753
DK008	DK008	DK416	DK416	UN	NA	1	0	0	0	0	0.774729	0	1.128
DK008	DK008	DK418	DK418	UN	NA	1	0	0	0	1	0.775473	0	1.164
DK008	DK008	DK419	DK419	UN	NA	0.8516	0	0.1484	0.1484	0	0.774337	0.1209	1.9176
DK012	DK012	DK013	DK013	UN	NA	0.813	0	0.187	0.187	1	0.779885	0	1.6701
DK012	DK012	DK025	DK025	UN	NA	1	0	0	0	0	0.771159	0	1.2207
DK012	DK012	DK035	DK035	UN	NA	1	0	0	0	0	0.757816	0	0.7552
DK012	DK012	DK063	DK063	UN	NA	1	0	0	0	0	0.764674	0	1.0979
DK012	DK012	DK066	DK066	UN	NA	1	0	0	0	0	0.761706	0	1.0763
DK012	DK012	DK073	DK073	UN	NA	1	0	0	0	0	0.763007	0	0.9528
DK012	DK012	DK089	DK089	UN	NA	1	0	0	0	0	0.777699	0	1.5404
DK012	DK012	DK094	DK094	UN	NA	1	0	0	0	0	0.779212	0	1.4618
DK012	DK012	DK096	DK096	UN	NA	1	0	0	0	0	0.766646	0	1.2583
DK012	DK012	DK108	DK108	UN	NA	1	0	0	0	0	0.768749	0	1.4608
DK012	DK012	DK128	DK128	UN	NA	1	0	0	0	0	0.769806	0	1.4413
DK012	DK012	DK134	DK134	UN	NA	0.8348	0	0.1652	0.1652	0	0.77217	0	1.625
DK012	DK012	DK142	DK142	UN	NA	0.8263	0	0.1737	0.1737	0	0.775383	0	1.7153
DK012	DK012	DK220	DK220	UN	NA	0.75	0.0698	0.1801	0.2151	0	0.792947	0.9973	2.2233
DK012	DK012	DK232	DK232	UN	NA	0.8225	0	0.1775	0.1775	0	0.780433	0.0016	1.7981
DK012	DK012	DK246	DK246	UN	NA	1	0	0	0	0	0.7655	0	1.3119
DK012	DK012	DK256	DK256	UN	NA	0.8244	0	0.1756	0.1756	0	0.778682	0	1.7245
DK012	DK012	DK287	DK287	UN	NA	1	0	0	0	0	0.766861	0	1.4128
DK012	DK012	DK296	DK296	UN	NA	0.8192	0	0.1808	0.1808	1	0.781837	0.2323	1.9475
DK012	DK012	DK305	DK305	UN	NA	1	0	0	0	0	0.769052	0	1.2116
DK012	DK012	DK308	DK308	UN	NA	1	0	0	0	0	0.765257	0	1.4646
DK012	DK012	DK319	DK319	UN	NA	1	0	0	0	0	0.773525	0	1.472
DK012	DK012	DK337	DK337	UN	NA	1	0	0	0	0	0.763854	0	1.016
DK012	DK012	DK351	DK351	UN	NA	0.8245	0	0.1755	0.1755	0	0.774207	0	1.6585
DK012	DK012	DK395	DK395	UN	NA	1	0	0	0	0	0.739784	0	0.8531
DK012	DK012	DK396_2	DK396_2	UN	NA	0.8204	0	0.1796	0.1796	1	0.777639	0	1.6669
DK012	DK012	DK397_2	DK397_2	UN	NA	0.8182	0	0.1818	0.1818	1	0.78322	0.0066	1.8269
DK012	DK012	DK398_2	DK398_2	UN	NA	0.8195	0	0.1805	0.1805	1	0.782979	0	1.7312
DK012	DK012	DK399_2	DK399_2	UN	NA	1	0	0	0	1	0.77458	0	1.436
DK012	DK012	DK401	DK401	UN	NA	0.8055	0	0.1945	0.1945	1	0.785148	0.0349	1.8716
DK012	DK012	DK402	DK402	UN	NA	0.8229	0	0.1771	0.1771	1	0.780872	0	1.6195
DK012	DK012	DK403	DK403	UN	NA	0.8197	0	0.1803	0.1803	0	0.781914	0.0028	1.8102
DK012	DK012	DK404	DK404	UN	NA	0.8306	0	0.1694	0.1694	0	0.776864	0	1.5758
DK012	DK012	DK405	DK405	UN	NA	1	0	0	0	0	0.74536	0	1.035
DK012	DK012	DK414	DK414	UN	NA	1	0	0	0	0	0.764294	0	0.925
DK012	DK012	DK416	DK416	UN	NA	1	0	0	0	0	0.766751	0	0.9548
DK012	DK012	DK418	DK418	UN	NA	1	0	0	0	1	0.778708	0	1.0827
DK012	DK012	DK419	DK419	UN	NA	0.8453	0	0.1547	0.1547	0	0.772736	0	1.6433
DK013	DK013	DK025	DK025	UN	NA	0.8157	0	0.1843	0.1843	0	0.776559	0	1.5327
DK013	DK013	DK035	DK035	UN	NA	1	0	0	0	0	0.760441	0	0.8891
DK013	DK013	DK063	DK063	UN	NA	1	0	0	0	0	0.773342	0	1.4339
DK013	DK013	DK066	DK066	UN	NA	1	0	0	0	0	0.771333	0	1.4437
DK013	DK013	DK073	DK073	UN	NA	1	0	0	0	0	0.773292	0	1.2154
DK013	DK013	DK089	DK089	UN	NA	0.8009	0	0.1991	0.1991	0	0.788218	0.4854	1.9973
DK013	DK013	DK094	DK094	UN	NA	0.804	0	0.196	0.196	0	0.784092	0.0038	1.8156
DK013	DK013	DK096	DK096	UN	NA	0.833	0	0.167	0.167	0	0.772088	0	1.5154
DK013	DK013	DK108	DK108	UN	NA	0.7468	0.101	0.1522	0.2027	0	0.788715	0.9992	2.2517
DK013	DK013	DK128	DK128	UN	NA	0.8245	0	0.1755	0.1755	0	0.780381	0.0129	1.8454
DK013	DK013	DK134	DK134	UN	NA	0.7951	0.0295	0.1754	0.1902	0	0.78775	1	2.3158
DK013	DK013	DK142	DK142	UN	NA	0.7953	0.0362	0.1685	0.1866	0	0.786598	0.9997	2.2729
DK013	DK013	DK220	DK220	UN	NA	0.8112	0.035	0.1538	0.1713	0	0.782652	0.9938	2.194
DK013	DK013	DK232	DK232	UN	NA	0.7477	0.0974	0.1549	0.2036	0	0.789064	1	2.4427
DK013	DK013	DK246	DK246	UN	NA	0.8383	0	0.1617	0.1617	0	0.771998	0	1.6125
DK013	DK013	DK256	DK256	UN	NA	0.8275	0	0.1725	0.1725	0	0.782142	0.6906	2.0367
DK013	DK013	DK287	DK287	UN	NA	0.8048	0.0356	0.1597	0.1775	0	0.784239	0.9992	2.2486
DK013	DK013	DK296	DK296	UN	NA	0.8172	0.0383	0.1445	0.1637	1	0.780552	0.9817	2.1596
DK013	DK013	DK305	DK305	UN	NA	0.7846	0	0.2154	0.2154	0	0.790035	0.0171	1.8504
DK013	DK013	DK308	DK308	UN	NA	0.8563	0	0.1437	0.1437	0	0.773509	0.0449	1.8815
DK013	DK013	DK319	DK319	UN	NA	0.7883	0.0464	0.1653	0.1885	0	0.786774	0.6844	2.0359
DK013	DK013	DK337	DK337	UN	NA	1	0	0	0	0	0.773873	0	1.3819
DK013	DK013	DK351	DK351	UN	NA	0.8454	0	0.1546	0.1546	0	0.778608	0.6057	2.0197
DK013	DK013	DK395	DK395	UN	NA	1	0	0	0	0	0.743252	0	1.0222
DK013	DK013	DK396_2	DK396_2	UN	NA	0.8449	0.0011	0.154	0.1545	1	0.779376	0.8759	2.0866
DK013	DK013	DK397_2	DK397_2	UN	NA	0.8267	0	0.1733	0.1733	1	0.782665	0.3013	1.9626
DK013	DK013	DK398_2	DK398_2	UN	NA	0.8328	0	0.1672	0.1672	1	0.780953	0.2875	1.9595
DK013	DK013	DK399_2	DK399_2	UN	NA	0.8189	0	0.1811	0.1811	1	0.782844	0.0471	1.8821
DK013	DK013	DK401	DK401	UN	NA	0.7823	0.0337	0.1841	0.2009	1	0.790422	0.9992	2.2493
DK013	DK013	DK402	DK402	UN	NA	0.8224	0	0.1776	0.1776	1	0.782078	0.0136	1.8474
DK013	DK013	DK403	DK403	UN	NA	0.8279	0.0081	0.164	0.168	0	0.782669	0.9824	2.1613
DK013	DK013	DK404	DK404	UN	NA	0.8301	0	0.1699	0.1699	0	0.781045	0.005	1.8227
DK013	DK013	DK405	DK405	UN	NA	1	0	0	0	0	0.747582	0	1.1709
DK013	DK013	DK414	DK414	UN	NA	1	0	0	0	0	0.772168	0	1.1886
DK013	DK013	DK416	DK416	UN	NA	1	0	0	0	0	0.773787	0	1.1638
DK013	DK013	DK418	DK418	UN	NA	1	0	0	0	1	0.778201	0	1.3393
DK013	DK013	DK419	DK419	UN	NA	0.8348	0.0266	0.1386	0.1519	0	0.777863	0.9569	2.1298
DK025	DK025	DK035	DK035	UN	NA	1	0	0	0	-1	0.775168	0	0.962
DK025	DK025	DK063	DK063	UN	NA	1	0	0	0	-1	0.773119	0	1.1437
DK025	DK025	DK066	DK066	UN	NA	1	0	0	0	-1	0.771976	0	1.1471
DK025	DK025	DK073	DK073	UN	NA	1	0	0	0	-1	0.793103	0	1.1882
DK025	DK025	DK089	DK089	UN	NA	1	0	0	0	-1	0.776515	0	1.3639
DK025	DK025	DK094	DK094	UN	NA	1	0	0	0	-1	0.781644	0	1.3922
DK025	DK025	DK096	DK096	UN	NA	1	0	0	0	-1	0.782371	0	1.4615
DK025	DK025	DK108	DK108	UN	NA	0.8082	0	0.1918	0.1918	-1	0.779153	0	1.5694
DK025	DK025	DK128	DK128	UN	NA	0.7985	0	0.2015	0.2015	-1	0.786385	0	1.6172
DK025	DK025	DK134	DK134	UN	NA	0.8197	0	0.1803	0.1803	-1	0.782609	0	1.7216
DK025	DK025	DK142	DK142	UN	NA	0.8211	0	0.1789	0.1789	-1	0.78015	0	1.6271
DK025	DK025	DK220	DK220	UN	NA	0.8172	0	0.1828	0.1828	-1	0.776962	0	1.541
DK025	DK025	DK232	DK232	UN	NA	0.8093	0	0.1907	0.1907	-1	0.783551	0	1.6843
DK025	DK025	DK246	DK246	UN	NA	0.8069	0	0.1931	0.1931	-1	0.778985	0	1.5069
DK025	DK025	DK256	DK256	UN	NA	0.7875	0	0.2125	0.2125	-1	0.788955	0.0001	1.7483
DK025	DK025	DK287	DK287	UN	NA	0.8027	0	0.1973	0.1973	-1	0.783209	0	1.6762
DK025	DK025	DK296	DK296	UN	NA	1	0	0	0	0	0.770785	0	1.5129
DK025	DK025	DK305	DK305	UN	NA	1	0	0	0	-1	0.77576	0	1.2364
DK025	DK025	DK308	DK308	UN	NA	1	0	0	0	-1	0.77383	0	1.5133
DK025	DK025	DK319	DK319	UN	NA	0.7998	0	0.2002	0.2002	-1	0.782272	0	1.5729
DK025	DK025	DK337	DK337	UN	NA	1	0	0	0	-1	0.771042	0	1.0759
DK025	DK025	DK351	DK351	UN	NA	0.8098	0	0.1902	0.1902	-1	0.78853	0.0181	1.8495
DK025	DK025	DK395	DK395	UN	NA	1	0	0	0	-1	0.740107	0	0.8069
DK025	DK025	DK396_2	DK396_2	UN	NA	0.8132	0	0.1868	0.1868	0	0.782411	0	1.6115
DK025	DK025	DK397_2	DK397_2	UN	NA	0.8081	0	0.1919	0.1919	0	0.783045	0	1.658
DK025	DK025	DK398_2	DK398_2	UN	NA	0.8055	0	0.1945	0.1945	0	0.786361	0	1.7303
DK025	DK025	DK399_2	DK399_2	UN	NA	0.8078	0	0.1922	0.1922	0	0.782602	0	1.5526
DK025	DK025	DK401	DK401	UN	NA	0.8089	0	0.1911	0.1911	0	0.781222	0	1.5488
DK025	DK025	DK402	DK402	UN	NA	0.8017	0	0.1983	0.1983	0	0.788124	0	1.6462
DK025	DK025	DK403	DK403	UN	NA	0.8041	0	0.1959	0.1959	-1	0.786846	0.0053	1.8219
DK025	DK025	DK404	DK404	UN	NA	0.8057	0	0.1943	0.1943	-1	0.781942	0	1.5566
DK025	DK025	DK405	DK405	UN	NA	1	0	0	0	-1	0.740726	0	0.9013
DK025	DK025	DK414	DK414	UN	NA	1	0	0	0	-1	0.784403	0	1.2307
DK025	DK025	DK416	DK416	UN	NA	1	0	0	0	-1	0.784406	0	1.0711
DK025	DK025	DK418	DK418	UN	NA	1	0	0	0	0	0.769376	0	0.9491
DK025	DK025	DK419	DK419	UN	NA	0.832	0	0.168	0.168	-1	0.774709	0	1.6092
DK035	DK035	DK063	DK063	UN	NA	1	0	0	0	-1	0.770126	0	0.8118
DK035	DK035	DK066	DK066	UN	NA	1	0	0	0	-1	0.768601	0	0.8421
DK035	DK035	DK073	DK073	UN	NA	1	0	0	0	-1	0.777771	0	0.7838
DK035	DK035	DK089	DK089	UN	NA	1	0	0	0	-1	0.766573	0	0.8722
DK035	DK035	DK094	DK094	UN	NA	1	0	0	0	-1	0.767222	0	0.8526
DK035	DK035	DK096	DK096	UN	NA	1	0	0	0	-1	0.771007	0	0.8667
DK035	DK035	DK108	DK108	UN	NA	1	0	0	0	-1	0.778608	0	1.1688
DK035	DK035	DK128	DK128	UN	NA	0.7654	0	0.2346	0.2346	-1	0.789647	0	1.2439
DK035	DK035	DK134	DK134	UN	NA	1	0	0	0	-1	0.768971	0	1.0201
DK035	DK035	DK142	DK142	UN	NA	1	0	0	0	-1	0.770286	0	0.9551
DK035	DK035	DK220	DK220	UN	NA	1	0	0	0	-1	0.774649	0	1.096
DK035	DK035	DK232	DK232	UN	NA	1	0	0	0	-1	0.771074	0	1.0144
DK035	DK035	DK246	DK246	UN	NA	1	0	0	0	-1	0.787881	0	1.1811
DK035	DK035	DK256	DK256	UN	NA	1	0	0	0	-1	0.769762	0	0.9488
DK035	DK035	DK287	DK287	UN	NA	1	0	0	0	-1	0.768651	0	1.0093
DK035	DK035	DK296	DK296	UN	NA	1	0	0	0	0	0.761371	0	0.9703
DK035	DK035	DK305	DK305	UN	NA	1	0	0	0	-1	0.77267	0	0.8838
DK035	DK035	DK308	DK308	UN	NA	1	0	0	0	-1	0.768152	0	1.0455
DK035	DK035	DK319	DK319	UN	NA	1	0	0	0	-1	0.781076	0	1.1578
DK035	DK035	DK337	DK337	UN	NA	1	0	0	0	-1	0.763643	0	0.7072
DK035	DK035	DK351	DK351	UN	NA	1	0	0	0	-1	0.784473	0	1.2493
DK035	DK035	DK395	DK395	UN	NA	1	0	0	0	-1	0.730376	0	0.5263
DK035	DK035	DK396_2	DK396_2	UN	NA	1	0	0	0	0	0.768724	0	0.9496
DK035	DK035	DK397_2	DK397_2	UN	NA	1	0	0	0	0	0.767669	0	0.9393
DK035	DK035	DK398_2	DK398_2	UN	NA	1	0	0	0	0	0.764678	0	0.8849
DK035	DK035	DK399_2	DK399_2	UN	NA	1	0	0	0	0	0.768529	0	0.9027
DK035	DK035	DK401	DK401	UN	NA	1	0	0	0	0	0.770278	0	0.9484
DK035	DK035	DK402	DK402	UN	NA	1	0	0	0	0	0.769069	0	0.9512
DK035	DK035	DK403	DK403	UN	NA	1	0	0	0	-1	0.769879	0	0.9681
DK035	DK035	DK404	DK404	UN	NA	1	0	0	0	-1	0.76795	0	0.9008
DK035	DK035	DK405	DK405	UN	NA	1	0	0	0	-1	0.732611	0	0.6153
DK035	DK035	DK414	DK414	UN	NA	1	0	0	0	-1	0.787224	0	0.9152
DK035	DK035	DK416	DK416	UN	NA	1	0	0	0	-1	0.783516	0	0.8422
DK035	DK035	DK418	DK418	UN	NA	1	0	0	0	0	0.756111	0	0.6003
DK035	DK035	DK419	DK419	UN	NA	1	0	0	0	-1	0.764453	0	0.9926
DK063	DK063	DK066	DK066	UN	NA	0.7126	0	0.2874	0.2874	-1	0.811706	0.6266	2.0252
DK063	DK063	DK073	DK073	UN	NA	1	0	0	0	-1	0.7685	0	0.8947
DK063	DK063	DK089	DK089	UN	NA	0.7783	0	0.2217	0.2217	-1	0.795307	0.1538	1.9239
DK063	DK063	DK094	DK094	UN	NA	1	0	0	0	-1	0.781762	0	1.382
DK063	DK063	DK096	DK096	UN	NA	0.6228	0.1163	0.2609	0.3191	-1	0.818583	1	2.5713
DK063	DK063	DK108	DK108	UN	NA	0.7165	0.0488	0.2347	0.2591	-1	0.805114	0.9993	2.265
DK063	DK063	DK128	DK128	UN	NA	0.7856	0	0.2144	0.2144	-1	0.790381	0	1.68
DK063	DK063	DK134	DK134	UN	NA	0.7979	0	0.2021	0.2021	-1	0.789433	0.0002	1.7592
DK063	DK063	DK142	DK142	UN	NA	0.8014	0	0.1986	0.1986	-1	0.790181	0.021	1.8543
DK063	DK063	DK220	DK220	UN	NA	1	0	0	0	-1	0.775618	0	1.4377
DK063	DK063	DK232	DK232	UN	NA	0.8095	0	0.1905	0.1905	-1	0.781504	0	1.6525
DK063	DK063	DK246	DK246	UN	NA	0.776	0	0.224	0.224	-1	0.790852	0	1.6951
DK063	DK063	DK256	DK256	UN	NA	1	0	0	0	-1	0.77346	0	1.3496
DK063	DK063	DK287	DK287	UN	NA	1	0	0	0	-1	0.771219	0	1.3936
DK063	DK063	DK296	DK296	UN	NA	1	0	0	0	0	0.771881	0	1.4119
DK063	DK063	DK305	DK305	UN	NA	0.7585	0	0.2415	0.2415	-1	0.796968	0.0002	1.7486
DK063	DK063	DK308	DK308	UN	NA	0.7967	0	0.2033	0.2033	-1	0.789921	0.1832	1.9335
DK063	DK063	DK319	DK319	UN	NA	0.7882	0	0.2118	0.2118	-1	0.788246	0	1.7032
DK063	DK063	DK337	DK337	UN	NA	0.7067	0.0059	0.2875	0.2904	-1	0.814666	0.4733	1.9946
DK063	DK063	DK351	DK351	UN	NA	0.7906	0	0.2094	0.2094	-1	0.793034	0.2666	1.9532
DK063	DK063	DK395	DK395	UN	NA	1	0	0	0	-1	0.737945	0	0.7588
DK063	DK063	DK396_2	DK396_2	UN	NA	1	0	0	0	0	0.770517	0	1.3818
DK063	DK063	DK397_2	DK397_2	UN	NA	1	0	0	0	0	0.772806	0	1.4463
DK063	DK063	DK398_2	DK398_2	UN	NA	1	0	0	0	0	0.773895	0	1.3706
DK063	DK063	DK399_2	DK399_2	UN	NA	1	0	0	0	0	0.773207	0	1.3573
DK063	DK063	DK401	DK401	UN	NA	1	0	0	0	0	0.774563	0	1.3493
DK063	DK063	DK402	DK402	UN	NA	1	0	0	0	0	0.773353	0	1.3369
DK063	DK063	DK403	DK403	UN	NA	1	0	0	0	-1	0.7728	0	1.4528
DK063	DK063	DK404	DK404	UN	NA	1	0	0	0	-1	0.775791	0	1.4444
DK063	DK063	DK405	DK405	UN	NA	1	0	0	0	-1	0.741588	0	0.8692
DK063	DK063	DK414	DK414	UN	NA	1	0	0	0	-1	0.76769	0	0.8724
DK063	DK063	DK416	DK416	UN	NA	1	0	0	0	-1	0.77077	0	0.9026
DK063	DK063	DK418	DK418	UN	NA	1	0	0	0	0	0.759026	0	0.8209
DK063	DK063	DK419	DK419	UN	NA	0.8273	0	0.1727	0.1727	-1	0.773944	0	1.4952
DK066	DK066	DK073	DK073	UN	NA	1	0	0	0	-1	0.766444	0	0.9274
DK066	DK066	DK089	DK089	UN	NA	0.7984	0	0.2016	0.2016	-1	0.783112	0	1.557
DK066	DK066	DK094	DK094	UN	NA	0.7646	0	0.2354	0.2354	-1	0.79588	0.0102	1.8335
DK066	DK066	DK096	DK096	UN	NA	0.7056	0.0361	0.2583	0.2764	-1	0.810027	0.9781	2.1639
DK066	DK066	DK108	DK108	UN	NA	0.794	0	0.206	0.206	-1	0.789743	0.0095	1.8341
DK066	DK066	DK128	DK128	UN	NA	0.663	0.1339	0.203	0.27	-1	0.805217	0.9997	2.289
DK066	DK066	DK134	DK134	UN	NA	0.7913	0	0.2087	0.2087	-1	0.793242	0.4802	1.9963
DK066	DK066	DK142	DK142	UN	NA	0.8022	0	0.1978	0.1978	-1	0.789298	0.0801	1.8988
DK066	DK066	DK220	DK220	UN	NA	1	0	0	0	-1	0.773896	0	1.4916
DK066	DK066	DK232	DK232	UN	NA	0.7805	0.0107	0.2087	0.2141	-1	0.794605	0.9585	2.1356
DK066	DK066	DK246	DK246	UN	NA	0.7945	0	0.2055	0.2055	-1	0.783648	0	1.5573
DK066	DK066	DK256	DK256	UN	NA	1	0	0	0	-1	0.773379	0	1.4236
DK066	DK066	DK287	DK287	UN	NA	0.8227	0	0.1773	0.1773	-1	0.776008	0	1.5658
DK066	DK066	DK296	DK296	UN	NA	1	0	0	0	0	0.769945	0	1.5022
DK066	DK066	DK305	DK305	UN	NA	0.7737	0	0.2263	0.2263	-1	0.791424	0	1.5109
DK066	DK066	DK308	DK308	UN	NA	0.7908	0	0.2092	0.2092	-1	0.793018	0.3676	1.9748
DK066	DK066	DK319	DK319	UN	NA	0.7898	0	0.2102	0.2102	-1	0.789959	0.0009	1.7832
DK066	DK066	DK337	DK337	UN	NA	0.5291	0.1862	0.2847	0.3778	-1	0.831644	1	2.6549
DK066	DK066	DK351	DK351	UN	NA	0.8049	0	0.1951	0.1951	-1	0.784876	0	1.6887
DK066	DK066	DK395	DK395	UN	NA	1	0	0	0	-1	0.739467	0	0.8167
DK066	DK066	DK396_2	DK396_2	UN	NA	1	0	0	0	0	0.773003	0	1.4062
DK066	DK066	DK397_2	DK397_2	UN	NA	1	0	0	0	0	0.773996	0	1.3703
DK066	DK066	DK398_2	DK398_2	UN	NA	0.8153	0	0.1847	0.1847	0	0.777845	0	1.4025
DK066	DK066	DK399_2	DK399_2	UN	NA	1	0	0	0	0	0.772959	0	1.3326
DK066	DK066	DK401	DK401	UN	NA	1	0	0	0	0	0.7742	0	1.45
DK066	DK066	DK402	DK402	UN	NA	1	0	0	0	0	0.772873	0	1.3516
DK066	DK066	DK403	DK403	UN	NA	0.817	0	0.183	0.183	-1	0.77754	0	1.4689
DK066	DK066	DK404	DK404	UN	NA	1	0	0	0	-1	0.775061	0	1.359
DK066	DK066	DK405	DK405	UN	NA	1	0	0	0	-1	0.741949	0	0.8854
DK066	DK066	DK414	DK414	UN	NA	1	0	0	0	-1	0.761251	0	0.8343
DK066	DK066	DK416	DK416	UN	NA	1	0	0	0	-1	0.766636	0	0.9139
DK066	DK066	DK418	DK418	UN	NA	1	0	0	0	0	0.763624	0	0.8436
DK066	DK066	DK419	DK419	UN	NA	0.8417	0	0.1583	0.1583	-1	0.772885	0	1.5581
DK073	DK073	DK089	DK089	UN	NA	1	0	0	0	-1	0.774333	0	1.125
DK073	DK073	DK094	DK094	UN	NA	0.5829	0.1429	0.2742	0.3456	-1	0.824655	1	2.5932
DK073	DK073	DK096	DK096	UN	NA	1	0	0	0	-1	0.770542	0	0.9819
DK073	DK073	DK108	DK108	UN	NA	0.7893	0	0.2107	0.2107	-1	0.788592	0	1.4747
DK073	DK073	DK128	DK128	UN	NA	0.47	0.2884	0.2416	0.3858	-1	0.830445	1	2.9324
DK073	DK073	DK134	DK134	UN	NA	1	0	0	0	-1	0.775827	0	1.2385
DK073	DK073	DK142	DK142	UN	NA	1	0	0	0	-1	0.774371	0	1.1948
DK073	DK073	DK220	DK220	UN	NA	0.8057	0	0.1943	0.1943	-1	0.780264	0	1.3552
DK073	DK073	DK232	DK232	UN	NA	0.7958	0	0.2042	0.2042	-1	0.785353	0	1.4329
DK073	DK073	DK246	DK246	UN	NA	1	0	0	0	-1	0.78504	0	1.3064
DK073	DK073	DK256	DK256	UN	NA	1	0	0	0	-1	0.768777	0	1.0841
DK073	DK073	DK287	DK287	UN	NA	1	0	0	0	-1	0.776716	0	1.3874
DK073	DK073	DK296	DK296	UN	NA	1	0	0	0	0	0.76532	0	1.1689
DK073	DK073	DK305	DK305	UN	NA	0.7384	0	0.2616	0.2616	-1	0.801747	0	1.4187
DK073	DK073	DK308	DK308	UN	NA	1	0	0	0	-1	0.776368	0	1.2851
DK073	DK073	DK319	DK319	UN	NA	0.7826	0	0.2174	0.2174	-1	0.786352	0	1.4123
DK073	DK073	DK337	DK337	UN	NA	1	0	0	0	-1	0.766674	0	0.8404
DK073	DK073	DK351	DK351	UN	NA	0.7686	0	0.2314	0.2314	-1	0.796885	0	1.615
DK073	DK073	DK395	DK395	UN	NA	1	0	0	0	-1	0.733886	0	0.5673
DK073	DK073	DK396_2	DK396_2	UN	NA	1	0	0	0	0	0.778399	0	1.2539
DK073	DK073	DK397_2	DK397_2	UN	NA	1	0	0	0	0	0.775795	0	1.1869
DK073	DK073	DK398_2	DK398_2	UN	NA	1	0	0	0	0	0.779216	0	1.2078
DK073	DK073	DK399_2	DK399_2	UN	NA	1	0	0	0	0	0.77381	0	1.1086
DK073	DK073	DK401	DK401	UN	NA	0.7918	0	0.2082	0.2082	0	0.782894	0	1.3039
DK073	DK073	DK402	DK402	UN	NA	1	0	0	0	0	0.778517	0	1.1535
DK073	DK073	DK403	DK403	UN	NA	1	0	0	0	-1	0.777907	0	1.2385
DK073	DK073	DK404	DK404	UN	NA	1	0	0	0	-1	0.77588	0	1.1271
DK073	DK073	DK405	DK405	UN	NA	1	0	0	0	-1	0.734729	0	0.7135
DK073	DK073	DK414	DK414	UN	NA	0.7036	0	0.2964	0.2964	-1	0.810109	0	1.3504
DK073	DK073	DK416	DK416	UN	NA	0.7104	0	0.2896	0.2896	-1	0.807386	0	1.2598
DK073	DK073	DK418	DK418	UN	NA	1	0	0	0	0	0.767255	0	0.7723
DK073	DK073	DK419	DK419	UN	NA	1	0	0	0	-1	0.766299	0	1.1765
DK089	DK089	DK094	DK094	UN	NA	0.3467	0.4309	0.2223	0.4378	-1	0.839416	1	5.1688
DK089	DK089	DK096	DK096	UN	NA	0.594	0.2168	0.1892	0.2976	-1	0.809735	1	2.7143
DK089	DK089	DK108	DK108	UN	NA	0.3909	0.4357	0.1734	0.3912	-1	0.827112	1	4.573
DK089	DK089	DK128	DK128	UN	NA	0.7529	0.0533	0.1938	0.2204	-1	0.794886	0.8314	2.0735
DK089	DK089	DK134	DK134	UN	NA	0.6933	0.1242	0.1825	0.2446	-1	0.798904	1	2.4813
DK089	DK089	DK142	DK142	UN	NA	0.7295	0.0924	0.1781	0.2243	-1	0.794626	1	2.3821
DK089	DK089	DK220	DK220	UN	NA	0.8068	0.0098	0.1834	0.1883	-1	0.787902	0.9299	2.1119
DK089	DK089	DK232	DK232	UN	NA	0.545	0.2844	0.1706	0.3128	-1	0.811534	1	3.3536
DK089	DK089	DK246	DK246	UN	NA	0.8085	0	0.1915	0.1915	-1	0.782274	0.0068	1.8279
DK089	DK089	DK256	DK256	UN	NA	0.8085	0	0.1915	0.1915	-1	0.782407	0.0587	1.8901
DK089	DK089	DK287	DK287	UN	NA	0.8139	0	0.1861	0.1861	-1	0.781558	0.0185	1.8563
DK089	DK089	DK296	DK296	UN	NA	0.8329	0	0.1671	0.1671	0	0.778184	0.4139	1.9843
DK089	DK089	DK305	DK305	UN	NA	0.2629	0.4568	0.2803	0.5087	-1	0.857085	1	7.2374
DK089	DK089	DK308	DK308	UN	NA	0.8134	0	0.1866	0.1866	-1	0.78307	0.0633	1.8929
DK089	DK089	DK319	DK319	UN	NA	0.7754	0.0377	0.1869	0.2058	-1	0.791564	0.9563	2.1326
DK089	DK089	DK337	DK337	UN	NA	0.7779	0	0.2221	0.2221	-1	0.792657	0	1.6649
DK089	DK089	DK351	DK351	UN	NA	0.8042	0.0019	0.1939	0.1949	-1	0.789868	0.8049	2.0646
DK089	DK089	DK395	DK395	UN	NA	1	0	0	0	-1	0.74264	0	0.9486
DK089	DK089	DK396_2	DK396_2	UN	NA	0.819	0	0.181	0.181	0	0.78216	0.023	1.8611
DK089	DK089	DK397_2	DK397_2	UN	NA	0.8143	0	0.1857	0.1857	0	0.782129	0.0267	1.8655
DK089	DK089	DK398_2	DK398_2	UN	NA	0.8109	0	0.1891	0.1891	0	0.78314	0.0111	1.8409
DK089	DK089	DK399_2	DK399_2	UN	NA	0.8168	0	0.1832	0.1832	0	0.780886	0	1.6995
DK089	DK089	DK401	DK401	UN	NA	0.8091	0	0.1909	0.1909	0	0.782698	0.0297	1.8684
DK089	DK089	DK402	DK402	UN	NA	0.8129	0	0.1871	0.1871	0	0.78076	0	1.7133
DK089	DK089	DK403	DK403	UN	NA	0.8232	0	0.1768	0.1768	-1	0.780019	0.0062	1.8288
DK089	DK089	DK404	DK404	UN	NA	0.8189	0	0.1811	0.1811	-1	0.779669	0	1.6773
DK089	DK089	DK405	DK405	UN	NA	1	0	0	0	-1	0.745627	0	1.0562
DK089	DK089	DK414	DK414	UN	NA	1	0	0	0	-1	0.773367	0	1.1258
DK089	DK089	DK416	DK416	UN	NA	1	0	0	0	-1	0.77106	0	1.0013
DK089	DK089	DK418	DK418	UN	NA	1	0	0	0	0	0.772746	0	1.098
DK089	DK089	DK419	DK419	UN	NA	0.816	0.027	0.1569	0.1704	-1	0.782686	0.4565	1.992
DK094	DK094	DK096	DK096	UN	NA	0.791	0	0.209	0.209	-1	0.787042	0	1.6252
DK094	DK094	DK108	DK108	UN	NA	0.7913	0	0.2087	0.2087	-1	0.792921	0.8185	2.0696
DK094	DK094	DK128	DK128	UN	NA	0.5159	0.2654	0.2187	0.3514	-1	0.822208	1	3.3697
DK094	DK094	DK134	DK134	UN	NA	0.8167	0	0.1833	0.1833	-1	0.784061	0.325	1.967
DK094	DK094	DK142	DK142	UN	NA	0.8015	0	0.1985	0.1985	-1	0.78813	0.7614	2.0532
DK094	DK094	DK220	DK220	UN	NA	0.8011	0	0.1989	0.1989	-1	0.788328	0.1674	1.9309
DK094	DK094	DK232	DK232	UN	NA	0.4417	0.3609	0.1974	0.3778	-1	0.82603	1	4.1523
DK094	DK094	DK246	DK246	UN	NA	0.7929	0	0.2071	0.2071	-1	0.785399	0	1.6463
DK094	DK094	DK256	DK256	UN	NA	0.8208	0	0.1792	0.1792	-1	0.775884	0	1.6558
DK094	DK094	DK287	DK287	UN	NA	0.8186	0	0.1814	0.1814	-1	0.779847	0	1.7126
DK094	DK094	DK296	DK296	UN	NA	0.8342	0	0.1658	0.1658	0	0.774783	0.0002	1.7634
DK094	DK094	DK305	DK305	UN	NA	0.3328	0.3998	0.2674	0.4673	-1	0.848111	1	5.0109
DK094	DK094	DK308	DK308	UN	NA	0.8184	0	0.1816	0.1816	-1	0.781291	0.0002	1.7587
DK094	DK094	DK319	DK319	UN	NA	0.8154	0	0.1846	0.1846	-1	0.786951	0.0059	1.8223
DK094	DK094	DK337	DK337	UN	NA	1	0	0	0	-1	0.782228	0	1.346
DK094	DK094	DK351	DK351	UN	NA	0.7905	0	0.2095	0.2095	-1	0.789225	0.0187	1.8546
DK094	DK094	DK395	DK395	UN	NA	1	0	0	0	-1	0.740117	0	0.8407
DK094	DK094	DK396_2	DK396_2	UN	NA	0.8128	0	0.1872	0.1872	0	0.781785	0	1.7191
DK094	DK094	DK397_2	DK397_2	UN	NA	0.8044	0	0.1956	0.1956	0	0.783361	0	1.7107
DK094	DK094	DK398_2	DK398_2	UN	NA	0.8089	0	0.1911	0.1911	0	0.784732	0	1.6685
DK094	DK094	DK399_2	DK399_2	UN	NA	0.8118	0	0.1882	0.1882	0	0.780216	0	1.5678
DK094	DK094	DK401	DK401	UN	NA	0.8132	0	0.1868	0.1868	0	0.782874	0.0004	1.7722
DK094	DK094	DK402	DK402	UN	NA	0.8118	0	0.1882	0.1882	0	0.782732	0	1.6182
DK094	DK094	DK403	DK403	UN	NA	0.824	0	0.176	0.176	-1	0.78244	0.0001	1.7535
DK094	DK094	DK404	DK404	UN	NA	0.8214	0	0.1786	0.1786	-1	0.777461	0	1.6132
DK094	DK094	DK405	DK405	UN	NA	1	0	0	0	-1	0.742919	0	0.9745
DK094	DK094	DK414	DK414	UN	NA	1	0	0	0	-1	0.778751	0	1.1328
DK094	DK094	DK416	DK416	UN	NA	1	0	0	0	-1	0.778677	0	1.0262
DK094	DK094	DK418	DK418	UN	NA	1	0	0	0	0	0.77579	0	1.0624
DK094	DK094	DK419	DK419	UN	NA	0.8412	0	0.1588	0.1588	-1	0.775219	0.006	1.827
DK096	DK096	DK108	DK108	UN	NA	0.6244	0.1568	0.2188	0.2972	-1	0.811583	1	2.6963
DK096	DK096	DK128	DK128	UN	NA	0.8054	0	0.1946	0.1946	-1	0.78628	0	1.7119
DK096	DK096	DK134	DK134	UN	NA	0.7119	0.1053	0.1828	0.2354	-1	0.797116	1	2.3926
DK096	DK096	DK142	DK142	UN	NA	0.7436	0.0723	0.1841	0.2202	-1	0.794216	0.9977	2.2264
DK096	DK096	DK220	DK220	UN	NA	0.811	0	0.189	0.189	-1	0.784027	0.0094	1.8375
DK096	DK096	DK232	DK232	UN	NA	0.7975	0	0.2025	0.2025	-1	0.790983	0.9174	2.1059
DK096	DK096	DK246	DK246	UN	NA	0.7848	0	0.2152	0.2152	-1	0.792449	0.0142	1.8448
DK096	DK096	DK256	DK256	UN	NA	1	0	0	0	-1	0.773153	0	1.5033
DK096	DK096	DK287	DK287	UN	NA	0.821	0	0.179	0.179	-1	0.7786	0	1.71
DK096	DK096	DK296	DK296	UN	NA	0.8369	0	0.1631	0.1631	0	0.774355	0	1.6541
DK096	DK096	DK305	DK305	UN	NA	0.7353	0	0.2647	0.2647	-1	0.806391	0.4699	1.9943
DK096	DK096	DK308	DK308	UN	NA	0.7101	0.0938	0.1961	0.243	-1	0.799476	1	2.4341
DK096	DK096	DK319	DK319	UN	NA	0.8121	0	0.1879	0.1879	-1	0.786483	0.0015	1.7927
DK096	DK096	DK337	DK337	UN	NA	0.7165	0.0339	0.2496	0.2666	-1	0.807551	0.3604	1.9719
DK096	DK096	DK351	DK351	UN	NA	0.8133	0	0.1867	0.1867	-1	0.787635	0.4165	1.9844
DK096	DK096	DK395	DK395	UN	NA	1	0	0	0	-1	0.740371	0	0.8568
DK096	DK096	DK396_2	DK396_2	UN	NA	0.825	0	0.175	0.175	0	0.779322	0	1.6352
DK096	DK096	DK397_2	DK397_2	UN	NA	0.8204	0	0.1796	0.1796	0	0.78111	0	1.6713
DK096	DK096	DK398_2	DK398_2	UN	NA	0.8154	0	0.1846	0.1846	0	0.781962	0	1.688
DK096	DK096	DK399_2	DK399_2	UN	NA	0.818	0	0.182	0.182	0	0.780041	0	1.5442
DK096	DK096	DK401	DK401	UN	NA	0.8267	0	0.1733	0.1733	0	0.773877	0	1.468
DK096	DK096	DK402	DK402	UN	NA	0.8193	0	0.1807	0.1807	0	0.777619	0	1.5061
DK096	DK096	DK403	DK403	UN	NA	0.826	0	0.174	0.174	-1	0.780232	0	1.6401
DK096	DK096	DK404	DK404	UN	NA	0.8184	0	0.1816	0.1816	-1	0.780967	0	1.5659
DK096	DK096	DK405	DK405	UN	NA	1	0	0	0	-1	0.742718	0	0.9521
DK096	DK096	DK414	DK414	UN	NA	1	0	0	0	-1	0.76779	0	0.9748
DK096	DK096	DK416	DK416	UN	NA	1	0	0	0	-1	0.77035	0	0.9767
DK096	DK096	DK418	DK418	UN	NA	1	0	0	0	0	0.761944	0	0.8879
DK096	DK096	DK419	DK419	UN	NA	0.8456	0	0.1544	0.1544	-1	0.775818	0.002	1.8033
DK108	DK108	DK128	DK128	UN	NA	0.6155	0.1949	0.1897	0.2871	-1	0.807713	1	2.9553
DK108	DK108	DK134	DK134	UN	NA	0.6446	0.1992	0.1562	0.2558	-1	0.799406	1	2.7998
DK108	DK108	DK142	DK142	UN	NA	0.696	0.1427	0.1613	0.2327	-1	0.795187	1	2.4896
DK108	DK108	DK220	DK220	UN	NA	0.8059	0.0159	0.1783	0.1862	-1	0.787157	0.9747	2.1496
DK108	DK108	DK232	DK232	UN	NA	0.7191	0.1059	0.1749	0.2279	-1	0.795136	1	2.4748
DK108	DK108	DK246	DK246	UN	NA	0.7492	0.0469	0.2039	0.2273	-1	0.796888	1	2.3228
DK108	DK108	DK256	DK256	UN	NA	0.8251	0	0.1749	0.1749	-1	0.782724	0.8745	2.0866
DK108	DK108	DK287	DK287	UN	NA	0.8287	0	0.1713	0.1713	-1	0.783768	0.9237	2.1078
DK108	DK108	DK296	DK296	UN	NA	0.8464	0	0.1536	0.1536	0	0.777275	0.8606	2.0803
DK108	DK108	DK305	DK305	UN	NA	0.4661	0.3265	0.2075	0.3707	-1	0.825282	1	3.7236
DK108	DK108	DK308	DK308	UN	NA	0.716	0.1162	0.1678	0.2259	-1	0.794272	1	2.4224
DK108	DK108	DK319	DK319	UN	NA	0.6594	0.1877	0.1529	0.2467	-1	0.797408	1	2.5246
DK108	DK108	DK337	DK337	UN	NA	0.768	0	0.232	0.232	-1	0.796802	0.167	1.9281
DK108	DK108	DK351	DK351	UN	NA	0.6616	0.1895	0.1489	0.2436	-1	0.796534	1	2.7049
DK108	DK108	DK395	DK395	UN	NA	1	0	0	0	-1	0.743621	0	0.9877
DK108	DK108	DK396_2	DK396_2	UN	NA	0.8258	0.0139	0.1603	0.1673	0	0.782277	0.8026	2.0633
DK108	DK108	DK397_2	DK397_2	UN	NA	0.832	0.0048	0.1632	0.1656	0	0.782145	0.6875	2.0363
DK108	DK108	DK398_2	DK398_2	UN	NA	0.8334	0	0.1666	0.1666	0	0.781867	0.4464	1.9901
DK108	DK108	DK399_2	DK399_2	UN	NA	0.8382	0	0.1618	0.1618	0	0.779761	0.1157	1.9139
DK108	DK108	DK401	DK401	UN	NA	0.7903	0.0459	0.1637	0.1867	0	0.786323	0.9748	2.1519
DK108	DK108	DK402	DK402	UN	NA	0.833	0	0.167	0.167	0	0.782123	0.1454	1.9241
DK108	DK108	DK403	DK403	UN	NA	0.8069	0.0433	0.1497	0.1714	-1	0.782413	0.9728	2.1474
DK108	DK108	DK404	DK404	UN	NA	0.848	0	0.152	0.152	-1	0.778409	0.0207	1.8568
DK108	DK108	DK405	DK405	UN	NA	1	0	0	0	-1	0.746354	0	1.0897
DK108	DK108	DK414	DK414	UN	NA	0.8009	0	0.1991	0.1991	-1	0.783305	0	1.3476
DK108	DK108	DK416	DK416	UN	NA	1	0	0	0	-1	0.780069	0	1.2677
DK108	DK108	DK418	DK418	UN	NA	1	0	0	0	0	0.768417	0	1.1085
DK108	DK108	DK419	DK419	UN	NA	0.8014	0.0589	0.1397	0.1692	-1	0.781331	0.9949	2.1996
DK128	DK128	DK134	DK134	UN	NA	0.7259	0.1075	0.1666	0.2204	-1	0.793122	0.9999	2.3118
DK128	DK128	DK142	DK142	UN	NA	0.7663	0.0672	0.1665	0.2001	-1	0.789125	0.6486	2.0284
DK128	DK128	DK220	DK220	UN	NA	0.8139	0.0176	0.1685	0.1773	-1	0.784773	0.3303	1.9682
DK128	DK128	DK232	DK232	UN	NA	0.7344	0.098	0.1676	0.2166	-1	0.792443	0.9944	2.2
DK128	DK128	DK246	DK246	UN	NA	0.7685	0.011	0.2205	0.226	-1	0.797704	0.9994	2.2626
DK128	DK128	DK256	DK256	UN	NA	0.8261	0	0.1739	0.1739	-1	0.781842	0.0815	1.901
DK128	DK128	DK287	DK287	UN	NA	0.8162	0.0088	0.175	0.1794	-1	0.785616	0.4515	1.9911
DK128	DK128	DK296	DK296	UN	NA	0.8466	0	0.1534	0.1534	0	0.774269	0.0003	1.7733
DK128	DK128	DK305	DK305	UN	NA	0.6904	0.0922	0.2174	0.2635	-1	0.804858	0.9966	2.2234
DK128	DK128	DK308	DK308	UN	NA	0.7959	0.0291	0.175	0.1895	-1	0.7876	0.8741	2.0872
DK128	DK128	DK319	DK319	UN	NA	0.7258	0.1101	0.1641	0.2191	-1	0.792712	0.9999	2.3094
DK128	DK128	DK337	DK337	UN	NA	0.7925	0	0.2075	0.2075	-1	0.788121	0	1.6141
DK128	DK128	DK351	DK351	UN	NA	0.2707	0.5372	0.1921	0.4607	-1	0.841968	1	6.2263
DK128	DK128	DK395	DK395	UN	NA	1	0	0	0	-1	0.742925	0	0.927
DK128	DK128	DK396_2	DK396_2	UN	NA	0.8241	0	0.1759	0.1759	0	0.783499	0.104	1.9104
DK128	DK128	DK397_2	DK397_2	UN	NA	0.817	0	0.183	0.183	0	0.784123	0.1677	1.9311
DK128	DK128	DK398_2	DK398_2	UN	NA	0.8221	0.0022	0.1757	0.1768	0	0.785141	0.0074	1.8302
DK128	DK128	DK399_2	DK399_2	UN	NA	0.821	0	0.179	0.179	0	0.781719	0	1.7067
DK128	DK128	DK401	DK401	UN	NA	0.7971	0.0227	0.1802	0.1916	0	0.788342	0.578	2.0146
DK128	DK128	DK402	DK402	UN	NA	0.8176	0	0.1824	0.1824	0	0.785605	0.0152	1.8481
DK128	DK128	DK403	DK403	UN	NA	0.8264	0	0.1736	0.1736	-1	0.784207	0.1897	1.937
DK128	DK128	DK404	DK404	UN	NA	0.8228	0	0.1772	0.1772	-1	0.782368	0.0005	1.7766
DK128	DK128	DK405	DK405	UN	NA	1	0	0	0	-1	0.745011	0	1.0262
DK128	DK128	DK414	DK414	UN	NA	0.7717	0	0.2283	0.2283	-1	0.792379	0	1.4899
DK128	DK128	DK416	DK416	UN	NA	0.7654	0	0.2346	0.2346	-1	0.795161	0	1.452
DK128	DK128	DK418	DK418	UN	NA	1	0	0	0	0	0.771298	0	1.0646
DK128	DK128	DK419	DK419	UN	NA	0.8416	0.0016	0.1568	0.1576	-1	0.780145	0.6459	2.0274
DK134	DK134	DK142	DK142	UN	NA	0.0855	0.4248	0.4897	0.7021	-1	0.908582	1	23.7594
DK134	DK134	DK220	DK220	UN	NA	0.7231	0.1165	0.1604	0.2187	-1	0.792388	1	2.4914
DK134	DK134	DK232	DK232	UN	NA	0.3363	0.4775	0.1862	0.425	-1	0.834559	1	6.3379
DK134	DK134	DK246	DK246	UN	NA	0.8224	0	0.1776	0.1776	-1	0.779867	0.0031	1.8142
DK134	DK134	DK256	DK256	UN	NA	0.727	0.1175	0.1555	0.2143	-1	0.791201	1	2.38
DK134	DK134	DK287	DK287	UN	NA	0.7601	0.0935	0.1464	0.1931	-1	0.786462	0.9997	2.269
DK134	DK134	DK296	DK296	UN	NA	0.8197	0.0467	0.1335	0.1569	0	0.778515	0.9958	2.2039
DK134	DK134	DK305	DK305	UN	NA	0.7724	0	0.2276	0.2276	-1	0.797464	0.8579	2.0812
DK134	DK134	DK308	DK308	UN	NA	0.7258	0.1263	0.1479	0.211	-1	0.79007	1	2.3919
DK134	DK134	DK319	DK319	UN	NA	0.8072	0.041	0.1518	0.1723	-1	0.782711	0.9094	2.1008
DK134	DK134	DK337	DK337	UN	NA	0.8163	0	0.1837	0.1837	-1	0.779957	0	1.538
DK134	DK134	DK351	DK351	UN	NA	0.7701	0.0745	0.1554	0.1926	-1	0.78694	0.9868	2.171
DK134	DK134	DK395	DK395	UN	NA	1	0	0	0	-1	0.744145	0	1.0554
DK134	DK134	DK396_2	DK396_2	UN	NA	0.7787	0.0573	0.164	0.1927	0	0.787508	1	2.335
DK134	DK134	DK397_2	DK397_2	UN	NA	0.8083	0.0263	0.1654	0.1785	0	0.784817	0.9952	2.2009
DK134	DK134	DK398_2	DK398_2	UN	NA	0.7999	0.019	0.1811	0.1906	0	0.788207	0.9877	2.1731
DK134	DK134	DK399_2	DK399_2	UN	NA	0.7994	0.035	0.1656	0.1831	0	0.785722	0.7536	2.0512
DK134	DK134	DK401	DK401	UN	NA	0.7535	0.0788	0.1676	0.207	0	0.790565	0.9973	2.2185
DK134	DK134	DK402	DK402	UN	NA	0.8242	0.0032	0.1726	0.1742	0	0.784427	0.6237	2.0231
DK134	DK134	DK403	DK403	UN	NA	0.7467	0.0954	0.1579	0.2056	-1	0.789648	1	2.3379
DK134	DK134	DK404	DK404	UN	NA	0.8266	0	0.1734	0.1734	-1	0.783221	0.3998	1.9817
DK134	DK134	DK405	DK405	UN	NA	1	0	0	0	-1	0.7481	0	1.1734
DK134	DK134	DK414	DK414	UN	NA	1	0	0	0	-1	0.769852	0	1.1525
DK134	DK134	DK416	DK416	UN	NA	1	0	0	0	-1	0.769113	0	1.1029
DK134	DK134	DK418	DK418	UN	NA	1	0	0	0	0	0.777257	0	1.3223
DK134	DK134	DK419	DK419	UN	NA	0.6572	0.2014	0.1414	0.2421	-1	0.79575	1	2.9894
DK142	DK142	DK220	DK220	UN	NA	0.6878	0.1481	0.1641	0.2381	-1	0.796445	1	2.7256
DK142	DK142	DK232	DK232	UN	NA	0.3296	0.4725	0.1979	0.4342	-1	0.837122	1	6.7167
DK142	DK142	DK246	DK246	UN	NA	0.8198	0	0.1802	0.1802	-1	0.783895	0.19	1.9371
DK142	DK142	DK256	DK256	UN	NA	0.7612	0.0785	0.1602	0.1995	-1	0.788607	0.9999	2.3013
DK142	DK142	DK287	DK287	UN	NA	0.816	0.0359	0.1482	0.1661	-1	0.781266	0.824	2.0691
DK142	DK142	DK296	DK296	UN	NA	0.8443	0.005	0.1507	0.1532	0	0.778891	0.9901	2.1787
DK142	DK142	DK305	DK305	UN	NA	0.7433	0.0488	0.2079	0.2323	-1	0.798121	0.9967	2.2178
DK142	DK142	DK308	DK308	UN	NA	0.7391	0.1099	0.151	0.2059	-1	0.789273	1	2.3546
DK142	DK142	DK319	DK319	UN	NA	0.7255	0.1226	0.1519	0.2132	-1	0.790755	1	2.3424
DK142	DK142	DK337	DK337	UN	NA	0.8084	0	0.1916	0.1916	-1	0.784414	0	1.5925
DK142	DK142	DK351	DK351	UN	NA	0.7526	0.0994	0.148	0.1977	-1	0.787466	0.9998	2.2833
DK142	DK142	DK395	DK395	UN	NA	1	0	0	0	-1	0.743784	0	1.0665
DK142	DK142	DK396_2	DK396_2	UN	NA	0.7691	0.0632	0.1676	0.1992	0	0.789032	0.9999	2.3011
DK142	DK142	DK397_2	DK397_2	UN	NA	0.7862	0.0539	0.1599	0.1869	0	0.786106	0.9993	2.2521
DK142	DK142	DK398_2	DK398_2	UN	NA	0.7745	0.0506	0.175	0.2002	0	0.789698	0.9955	2.2038
DK142	DK142	DK399_2	DK399_2	UN	NA	0.808	0	0.192	0.192	0	0.788759	0.9969	2.2141
DK142	DK142	DK401	DK401	UN	NA	0.7725	0.0621	0.1654	0.1965	0	0.788344	0.9973	2.2181
DK142	DK142	DK402	DK402	UN	NA	0.7937	0.0325	0.1738	0.1901	0	0.787626	0.9871	2.1723
DK142	DK142	DK403	DK403	UN	NA	0.7612	0.0762	0.1627	0.2007	-1	0.789005	1	2.3628
DK142	DK142	DK404	DK404	UN	NA	0.8072	0.024	0.1688	0.1808	-1	0.785483	0.5098	2.0018
DK142	DK142	DK405	DK405	UN	NA	1	0	0	0	-1	0.748879	0	1.2327
DK142	DK142	DK414	DK414	UN	NA	1	0	0	0	-1	0.771398	0	1.1717
DK142	DK142	DK416	DK416	UN	NA	1	0	0	0	-1	0.767676	0	1.0911
DK142	DK142	DK418	DK418	UN	NA	1	0	0	0	0	0.774318	0	1.308
DK142	DK142	DK419	DK419	UN	NA	0.6891	0.1646	0.1464	0.2286	-1	0.793435	1	2.816
DK220	DK220	DK232	DK232	UN	NA	0.6584	0.1552	0.1864	0.264	-1	0.80297	1	2.932
DK220	DK220	DK246	DK246	UN	NA	0.7881	0.0315	0.1804	0.1962	-1	0.789256	0.985	2.1684
DK220	DK220	DK256	DK256	UN	NA	0.7954	0.0325	0.172	0.1883	-1	0.787162	1	2.3521
DK220	DK220	DK287	DK287	UN	NA	0.7772	0.0718	0.151	0.1869	-1	0.785542	0.9994	2.2531
DK220	DK220	DK296	DK296	UN	NA	0.7453	0.095	0.1597	0.2072	0	0.790079	1	2.563
DK220	DK220	DK305	DK305	UN	NA	0.808	0	0.192	0.192	-1	0.783288	0.0004	1.7707
DK220	DK220	DK308	DK308	UN	NA	0.7823	0.0653	0.1524	0.1851	-1	0.785267	0.9973	2.2167
DK220	DK220	DK319	DK319	UN	NA	0.7678	0.0877	0.1446	0.1884	-1	0.785415	0.9997	2.2755
DK220	DK220	DK337	DK337	UN	NA	1	0	0	0	-1	0.768698	0	1.2984
DK220	DK220	DK351	DK351	UN	NA	0.8132	0.0296	0.1571	0.172	-1	0.782996	0.989	2.1763
DK220	DK220	DK395	DK395	UN	NA	1	0	0	0	-1	0.744312	0	1.0273
DK220	DK220	DK396_2	DK396_2	UN	NA	0.7183	0.1207	0.161	0.2214	0	0.792955	1	2.4405
DK220	DK220	DK397_2	DK397_2	UN	NA	0.7188	0.1168	0.1644	0.2228	0	0.793446	1	2.3741
DK220	DK220	DK398_2	DK398_2	UN	NA	0.752	0.0726	0.1754	0.2117	0	0.791984	0.9999	2.3113
DK220	DK220	DK399_2	DK399_2	UN	NA	0.7456	0.0944	0.1599	0.2071	0	0.790087	0.9993	2.2577
DK220	DK220	DK401	DK401	UN	NA	0.7771	0.0632	0.1596	0.1913	0	0.786949	0.9999	2.2929
DK220	DK220	DK402	DK402	UN	NA	0.7245	0.1185	0.157	0.2162	0	0.791685	1	2.4516
DK220	DK220	DK403	DK403	UN	NA	0.728	0.0998	0.1722	0.2221	-1	0.793822	1	2.5093
DK220	DK220	DK404	DK404	UN	NA	0.7003	0.149	0.1507	0.2252	-1	0.793036	1	2.4039
DK220	DK220	DK405	DK405	UN	NA	1	0	0	0	-1	0.748669	0	1.2256
DK220	DK220	DK414	DK414	UN	NA	1	0	0	0	-1	0.770491	0	1.2512
DK220	DK220	DK416	DK416	UN	NA	1	0	0	0	-1	0.772138	0	1.1646
DK220	DK220	DK418	DK418	UN	NA	0.7904	0	0.2096	0.2096	0	0.784681	0	1.5251
DK220	DK220	DK419	DK419	UN	NA	0.8062	0.0651	0.1287	0.1612	-1	0.779059	0.8655	2.0819
DK232	DK232	DK246	DK246	UN	NA	0.8157	0	0.1843	0.1843	-1	0.782826	0.2152	1.9437
DK232	DK232	DK256	DK256	UN	NA	0.6978	0.1281	0.1742	0.2382	-1	0.797108	1	2.6066
DK232	DK232	DK287	DK287	UN	NA	0.7876	0.0498	0.1627	0.1875	-1	0.786414	0.9996	2.2617
DK232	DK232	DK296	DK296	UN	NA	0.7592	0.1	0.1407	0.1907	0	0.785629	1	2.3911
DK232	DK232	DK305	DK305	UN	NA	0.5326	0.2533	0.2141	0.3407	-1	0.819813	1	3.0685
DK232	DK232	DK308	DK308	UN	NA	0.7929	0.0588	0.1483	0.1777	-1	0.783556	0.9994	2.2565
DK232	DK232	DK319	DK319	UN	NA	0.7752	0.0668	0.158	0.1914	-1	0.786879	0.999	2.2459
DK232	DK232	DK337	DK337	UN	NA	0.8052	0	0.1948	0.1948	-1	0.780944	0	1.5714
DK232	DK232	DK351	DK351	UN	NA	0.7707	0.0756	0.1538	0.1915	-1	0.786626	0.9999	2.2906
DK232	DK232	DK395	DK395	UN	NA	1	0	0	0	-1	0.74504	0	1.064
DK232	DK232	DK396_2	DK396_2	UN	NA	0.7295	0.1133	0.1572	0.2138	0	0.791228	1	2.4619
DK232	DK232	DK397_2	DK397_2	UN	NA	0.7097	0.1293	0.161	0.2256	0	0.793788	1	2.4792
DK232	DK232	DK398_2	DK398_2	UN	NA	0.7321	0.1075	0.1604	0.2141	0	0.791492	1	2.3441
DK232	DK232	DK399_2	DK399_2	UN	NA	0.7249	0.1079	0.1672	0.2211	0	0.793308	0.9999	2.2969
DK232	DK232	DK401	DK401	UN	NA	0.7534	0.0792	0.1674	0.207	0	0.790533	0.9996	2.2675
DK232	DK232	DK402	DK402	UN	NA	0.7668	0.0569	0.1764	0.2048	0	0.790692	0.9994	2.26
DK232	DK232	DK403	DK403	UN	NA	0.7375	0.102	0.1606	0.2116	-1	0.790995	1	2.3571
DK232	DK232	DK404	DK404	UN	NA	0.7803	0.0614	0.1583	0.189	-1	0.786423	0.8365	2.0738
DK232	DK232	DK405	DK405	UN	NA	1	0	0	0	-1	0.750347	0	1.2381
DK232	DK232	DK414	DK414	UN	NA	1	0	0	0	-1	0.774614	0	1.337
DK232	DK232	DK416	DK416	UN	NA	1	0	0	0	-1	0.772925	0	1.1649
DK232	DK232	DK418	DK418	UN	NA	0.7977	0	0.2023	0.2023	0	0.783057	0	1.4424
DK232	DK232	DK419	DK419	UN	NA	0.7032	0.1756	0.1212	0.209	-1	0.787945	1	2.4683
DK246	DK246	DK256	DK256	UN	NA	0.831	0	0.169	0.169	-1	0.773809	0	1.6523
DK246	DK246	DK287	DK287	UN	NA	0.8191	0	0.1809	0.1809	-1	0.778698	0.0173	1.8543
DK246	DK246	DK296	DK296	UN	NA	0.8403	0	0.1597	0.1597	0	0.770897	0.0007	1.7863
DK246	DK246	DK305	DK305	UN	NA	0.775	0	0.225	0.225	-1	0.788712	0	1.6781
DK246	DK246	DK308	DK308	UN	NA	0.8051	0	0.1949	0.1949	-1	0.789631	0.9996	2.2675
DK246	DK246	DK319	DK319	UN	NA	0.7983	0.0114	0.1904	0.1961	-1	0.789874	0.9362	2.1177
DK246	DK246	DK337	DK337	UN	NA	1	0	0	0	-1	0.778138	0	1.375
DK246	DK246	DK351	DK351	UN	NA	0.7261	0.0915	0.1824	0.2282	-1	0.795666	1	2.3956
DK246	DK246	DK395	DK395	UN	NA	1	0	0	0	-1	0.740353	0	0.9277
DK246	DK246	DK396_2	DK396_2	UN	NA	0.823	0	0.177	0.177	0	0.780385	0.0001	1.7412
DK246	DK246	DK397_2	DK397_2	UN	NA	0.8175	0	0.1825	0.1825	0	0.781829	0.0008	1.7864
DK246	DK246	DK398_2	DK398_2	UN	NA	0.8218	0	0.1782	0.1782	0	0.780127	0.0164	1.8506
DK246	DK246	DK399_2	DK399_2	UN	NA	0.8109	0	0.1891	0.1891	0	0.77886	0.0001	1.7459
DK246	DK246	DK401	DK401	UN	NA	0.8302	0	0.1698	0.1698	0	0.775735	0.0003	1.7692
DK246	DK246	DK402	DK402	UN	NA	0.8272	0	0.1728	0.1728	0	0.778742	0	1.6801
DK246	DK246	DK403	DK403	UN	NA	0.8215	0	0.1785	0.1785	-1	0.782306	0.0305	1.8692
DK246	DK246	DK404	DK404	UN	NA	0.8287	0	0.1713	0.1713	-1	0.777618	0	1.5896
DK246	DK246	DK405	DK405	UN	NA	1	0	0	0	-1	0.745115	0	1.0653
DK246	DK246	DK414	DK414	UN	NA	0.7837	0	0.2163	0.2163	-1	0.785233	0	1.3457
DK246	DK246	DK416	DK416	UN	NA	1	0	0	0	-1	0.779089	0	1.1989
DK246	DK246	DK418	DK418	UN	NA	1	0	0	0	0	0.765343	0	1.0401
DK246	DK246	DK419	DK419	UN	NA	0.8409	0	0.1591	0.1591	-1	0.779653	0.4806	1.9965
DK256	DK256	DK287	DK287	UN	NA	0.8137	0.0188	0.1675	0.1769	-1	0.784648	0.9627	2.1356
DK256	DK256	DK296	DK296	UN	NA	0.7785	0.0655	0.156	0.1888	0	0.786226	1	2.473
DK256	DK256	DK305	DK305	UN	NA	0.8056	0	0.1944	0.1944	-1	0.778914	0	1.5813
DK256	DK256	DK308	DK308	UN	NA	0.8447	0	0.1553	0.1553	-1	0.776363	0.1054	1.9114
DK256	DK256	DK319	DK319	UN	NA	0.832	0	0.168	0.168	-1	0.779756	0.0141	1.8477
DK256	DK256	DK337	DK337	UN	NA	1	0	0	0	-1	0.771838	0	1.2775
DK256	DK256	DK351	DK351	UN	NA	0.837	0.0032	0.1598	0.1614	-1	0.781102	0.4518	1.9912
DK256	DK256	DK395	DK395	UN	NA	1	0	0	0	-1	0.745774	0	1.0521
DK256	DK256	DK396_2	DK396_2	UN	NA	0.7528	0.072	0.1751	0.2111	0	0.791851	0.9999	2.2964
DK256	DK256	DK397_2	DK397_2	UN	NA	0.7904	0.0194	0.1902	0.1999	0	0.790631	0.9977	2.2235
DK256	DK256	DK398_2	DK398_2	UN	NA	0.8089	0	0.1911	0.1911	0	0.788367	0.7752	2.0564
DK256	DK256	DK399_2	DK399_2	UN	NA	0.7952	0	0.2048	0.2048	0	0.792337	0.8322	2.073
DK256	DK256	DK401	DK401	UN	NA	0.8162	0.0115	0.1722	0.178	0	0.785158	0.991	2.1849
DK256	DK256	DK402	DK402	UN	NA	0.7948	0.0041	0.2011	0.2031	0	0.791951	0.9746	2.1513
DK256	DK256	DK403	DK403	UN	NA	0.7731	0.0547	0.1722	0.1996	-1	0.789391	0.9999	2.2991
DK256	DK256	DK404	DK404	UN	NA	0.7883	0.0245	0.1871	0.1994	-1	0.790321	0.9873	2.1745
DK256	DK256	DK405	DK405	UN	NA	1	0	0	0	-1	0.747328	0	1.1644
DK256	DK256	DK414	DK414	UN	NA	1	0	0	0	-1	0.77476	0	1.2278
DK256	DK256	DK416	DK416	UN	NA	1	0	0	0	-1	0.771038	0	1.1578
DK256	DK256	DK418	DK418	UN	NA	1	0	0	0	0	0.778036	0	1.2781
DK256	DK256	DK419	DK419	UN	NA	0.7451	0.121	0.1338	0.1944	-1	0.785894	1	2.3504
DK287	DK287	DK296	DK296	UN	NA	0.7983	0.042	0.1596	0.1807	0	0.784868	0.9998	2.2794
DK287	DK287	DK305	DK305	UN	NA	0.8202	0	0.1798	0.1798	-1	0.774828	0	1.5037
DK287	DK287	DK308	DK308	UN	NA	0.8399	0	0.1601	0.1601	-1	0.780265	0.7268	2.0443
DK287	DK287	DK319	DK319	UN	NA	0.7934	0.0518	0.1548	0.1807	-1	0.784555	0.7373	2.0473
DK287	DK287	DK337	DK337	UN	NA	1	0	0	0	-1	0.773464	0	1.4059
DK287	DK287	DK351	DK351	UN	NA	0.8254	0.0187	0.1559	0.1653	-1	0.781603	0.7735	2.0555
DK287	DK287	DK395	DK395	UN	NA	1	0	0	0	-1	0.745218	0	1.0694
DK287	DK287	DK396_2	DK396_2	UN	NA	0.8104	0.0373	0.1523	0.1709	0	0.782481	0.9404	2.1174
DK287	DK287	DK397_2	DK397_2	UN	NA	0.7997	0.0492	0.1511	0.1757	0	0.783339	0.9596	2.1326
DK287	DK287	DK398_2	DK398_2	UN	NA	0.7978	0.0286	0.1736	0.1879	0	0.787192	0.9533	2.1275
DK287	DK287	DK399_2	DK399_2	UN	NA	0.8347	0	0.1653	0.1653	0	0.781222	0.0021	1.8042
DK287	DK287	DK401	DK401	UN	NA	0.8339	0	0.1661	0.1661	0	0.779591	0.1233	1.9184
DK287	DK287	DK402	DK402	UN	NA	0.8249	0	0.1751	0.1751	0	0.783068	0.2684	1.9558
DK287	DK287	DK403	DK403	UN	NA	0.7806	0.067	0.1524	0.1859	-1	0.785431	0.9999	2.3085
DK287	DK287	DK404	DK404	UN	NA	0.824	0.0128	0.1632	0.1696	-1	0.782919	0.6742	2.0334
DK287	DK287	DK405	DK405	UN	NA	1	0	0	0	-1	0.747784	0	1.1905
DK287	DK287	DK414	DK414	UN	NA	0.8103	0	0.1897	0.1897	-1	0.777662	0	1.344
DK287	DK287	DK416	DK416	UN	NA	1	0	0	0	-1	0.775721	0	1.2235
DK287	DK287	DK418	DK418	UN	NA	1	0	0	0	0	0.769336	0	1.1283
DK287	DK287	DK419	DK419	UN	NA	0.8641	0	0.1359	0.1359	-1	0.774522	0.3964	1.9813
DK296	DK296	DK305	DK305	UN	NA	0.8231	0	0.1769	0.1769	0	0.775373	0	1.7258
DK296	DK296	DK308	DK308	UN	NA	0.8506	0	0.1494	0.1494	0	0.773069	0.0618	1.8937
DK296	DK296	DK319	DK319	UN	NA	0.8434	0	0.1566	0.1566	0	0.777688	0.1636	1.9305
DK296	DK296	DK337	DK337	UN	NA	1	0	0	0	0	0.76456	0	1.2875
DK296	DK296	DK351	DK351	UN	NA	0.832	0	0.168	0.168	0	0.780763	0.9443	2.1189
DK296	DK296	DK395	DK395	UN	NA	1	0	0	0	0	0.743379	0	1.1008
DK296	DK296	DK396_2	DK396_2	UN	NA	0.8494	0.0015	0.1491	0.1499	1	0.778147	0.9844	2.1639
DK296	DK296	DK397_2	DK397_2	UN	NA	0.7908	0.0701	0.1391	0.1741	1	0.782255	0.8921	2.0929
DK296	DK296	DK398_2	DK398_2	UN	NA	0.8343	0.0192	0.1465	0.1561	1	0.779199	0.736	2.0466
DK296	DK296	DK399_2	DK399_2	UN	NA	0.8364	0.0209	0.1427	0.1532	1	0.778371	0.3524	1.9725
DK296	DK296	DK401	DK401	UN	NA	0.7917	0.0622	0.1461	0.1772	1	0.783315	0.8402	2.0743
DK296	DK296	DK402	DK402	UN	NA	0.8272	0.0154	0.1574	0.1651	1	0.781664	0.9681	2.141
DK296	DK296	DK403	DK403	UN	NA	0.7989	0.0586	0.1424	0.1718	0	0.78201	1	2.3604
DK296	DK296	DK404	DK404	UN	NA	0.8493	0.0023	0.1483	0.1495	0	0.778023	0.4807	1.9965
DK296	DK296	DK405	DK405	UN	NA	1	0	0	0	0	0.746983	0	1.268
DK296	DK296	DK414	DK414	UN	NA	1	0	0	0	0	0.765092	0	1.1621
DK296	DK296	DK416	DK416	UN	NA	1	0	0	0	0	0.764892	0	1.1746
DK296	DK296	DK418	DK418	UN	NA	1	0	0	0	1	0.772549	0	1.321
DK296	DK296	DK419	DK419	UN	NA	0.8285	0.0564	0.1151	0.1433	0	0.774658	0.9742	2.1462
DK305	DK305	DK308	DK308	UN	NA	0.8056	0	0.1944	0.1944	-1	0.785909	0	1.7217
DK305	DK305	DK319	DK319	UN	NA	0.8038	0	0.1962	0.1962	-1	0.787004	0.0003	1.7661
DK305	DK305	DK337	DK337	UN	NA	0.7727	0	0.2273	0.2273	-1	0.789527	0	1.3928
DK305	DK305	DK351	DK351	UN	NA	0.8049	0	0.1951	0.1951	-1	0.788953	0.066	1.8916
DK305	DK305	DK395	DK395	UN	NA	1	0	0	0	-1	0.73842	0	0.8209
DK305	DK305	DK396_2	DK396_2	UN	NA	0.819	0	0.181	0.181	0	0.77638	0	1.4948
DK305	DK305	DK397_2	DK397_2	UN	NA	1	0	0	0	0	0.776975	0	1.4996
DK305	DK305	DK398_2	DK398_2	UN	NA	1	0	0	0	0	0.775084	0	1.4001
DK305	DK305	DK399_2	DK399_2	UN	NA	1	0	0	0	0	0.776448	0	1.4045
DK305	DK305	DK401	DK401	UN	NA	0.8059	0	0.1941	0.1941	0	0.782398	0	1.5839
DK305	DK305	DK402	DK402	UN	NA	1	0	0	0	0	0.77397	0	1.3465
DK305	DK305	DK403	DK403	UN	NA	0.8253	0	0.1747	0.1747	-1	0.77392	0	1.4395
DK305	DK305	DK404	DK404	UN	NA	1	0	0	0	-1	0.776524	0	1.421
DK305	DK305	DK405	DK405	UN	NA	1	0	0	0	-1	0.741598	0	0.93
DK305	DK305	DK414	DK414	UN	NA	1	0	0	0	-1	0.776335	0	1.0491
DK305	DK305	DK416	DK416	UN	NA	1	0	0	0	-1	0.776948	0	0.9815
DK305	DK305	DK418	DK418	UN	NA	1	0	0	0	0	0.769732	0	0.9811
DK305	DK305	DK419	DK419	UN	NA	0.8334	0	0.1666	0.1666	-1	0.775235	0	1.6477
DK308	DK308	DK319	DK319	UN	NA	0.6942	0.1524	0.1534	0.2296	-1	0.794075	1	2.5356
DK308	DK308	DK337	DK337	UN	NA	0.7992	0	0.2008	0.2008	-1	0.785372	0	1.5952
DK308	DK308	DK351	DK351	UN	NA	0.8016	0.0247	0.1737	0.186	-1	0.786822	0.9978	2.2233
DK308	DK308	DK395	DK395	UN	NA	1	0	0	0	-1	0.741152	0	1.0131
DK308	DK308	DK396_2	DK396_2	UN	NA	0.835	0	0.165	0.165	0	0.779623	0.9617	2.1346
DK308	DK308	DK397_2	DK397_2	UN	NA	0.8473	0	0.1527	0.1527	0	0.774639	0.0295	1.8689
DK308	DK308	DK398_2	DK398_2	UN	NA	0.8274	0	0.1726	0.1726	0	0.782059	0.8353	2.0731
DK308	DK308	DK399_2	DK399_2	UN	NA	0.8305	0	0.1695	0.1695	0	0.780619	0.5921	2.0172
DK308	DK308	DK401	DK401	UN	NA	0.8477	0	0.1523	0.1523	0	0.775517	0.018	1.855
DK308	DK308	DK402	DK402	UN	NA	0.8365	0	0.1635	0.1635	0	0.778527	0.1615	1.9293
DK308	DK308	DK403	DK403	UN	NA	0.825	0.0173	0.1576	0.1663	-1	0.78192	0.9966	2.2102
DK308	DK308	DK404	DK404	UN	NA	0.8313	0	0.1687	0.1687	-1	0.779275	0.3395	1.9701
DK308	DK308	DK405	DK405	UN	NA	1	0	0	0	-1	0.744213	0	1.174
DK308	DK308	DK414	DK414	UN	NA	1	0	0	0	-1	0.772621	0	1.2526
DK308	DK308	DK416	DK416	UN	NA	1	0	0	0	-1	0.774746	0	1.2563
DK308	DK308	DK418	DK418	UN	NA	1	0	0	0	0	0.762384	0	1.0643
DK308	DK308	DK419	DK419	UN	NA	0.8695	0.0033	0.1272	0.1288	-1	0.772593	0.8003	2.0621
DK319	DK319	DK337	DK337	UN	NA	0.7891	0	0.2109	0.2109	-1	0.787428	0	1.6025
DK319	DK319	DK351	DK351	UN	NA	0.7504	0.0729	0.1766	0.2131	-1	0.792335	1	2.3639
DK319	DK319	DK395	DK395	UN	NA	1	0	0	0	-1	0.742664	0	0.9871
DK319	DK319	DK396_2	DK396_2	UN	NA	0.8152	0	0.1848	0.1848	0	0.786244	0.8543	2.0788
DK319	DK319	DK397_2	DK397_2	UN	NA	0.7986	0.0294	0.172	0.1867	0	0.786845	0.943	2.1209
DK319	DK319	DK398_2	DK398_2	UN	NA	0.7911	0.0265	0.1824	0.1956	0	0.789273	0.9966	2.2137
DK319	DK319	DK399_2	DK399_2	UN	NA	0.8195	0	0.1805	0.1805	0	0.784785	0.6889	2.0369
DK319	DK319	DK401	DK401	UN	NA	0.8281	0.0022	0.1697	0.1708	0	0.783583	0.6346	2.0256
DK319	DK319	DK402	DK402	UN	NA	0.8183	0	0.1817	0.1817	0	0.786309	0.6392	2.0265
DK319	DK319	DK403	DK403	UN	NA	0.79	0.0344	0.1756	0.1928	-1	0.78829	0.9915	2.1849
DK319	DK319	DK404	DK404	UN	NA	0.8133	0	0.1867	0.1867	-1	0.784484	0.0547	1.887
DK319	DK319	DK405	DK405	UN	NA	1	0	0	0	-1	0.745145	0	1.1004
DK319	DK319	DK414	DK414	UN	NA	0.7912	0	0.2088	0.2088	-1	0.785266	0	1.415
DK319	DK319	DK416	DK416	UN	NA	0.7892	0	0.2108	0.2108	-1	0.78674	0	1.479
DK319	DK319	DK418	DK418	UN	NA	1	0	0	0	0	0.770569	0	1.1629
DK319	DK319	DK419	DK419	UN	NA	0.8209	0.0395	0.1395	0.1593	-1	0.779379	0.7319	2.0457
DK337	DK337	DK351	DK351	UN	NA	0.8065	0	0.1935	0.1935	-1	0.783612	0.0001	1.7378
DK337	DK337	DK395	DK395	UN	NA	1	0	0	0	-1	0.734529	0	0.7244
DK337	DK337	DK396_2	DK396_2	UN	NA	1	0	0	0	0	0.769935	0	1.2918
DK337	DK337	DK397_2	DK397_2	UN	NA	1	0	0	0	0	0.770167	0	1.2569
DK337	DK337	DK398_2	DK398_2	UN	NA	1	0	0	0	0	0.773232	0	1.2691
DK337	DK337	DK399_2	DK399_2	UN	NA	1	0	0	0	0	0.769015	0	1.1953
DK337	DK337	DK401	DK401	UN	NA	1	0	0	0	0	0.768969	0	1.1964
DK337	DK337	DK402	DK402	UN	NA	1	0	0	0	0	0.773144	0	1.2706
DK337	DK337	DK403	DK403	UN	NA	1	0	0	0	-1	0.771092	0	1.3172
DK337	DK337	DK404	DK404	UN	NA	1	0	0	0	-1	0.773385	0	1.3331
DK337	DK337	DK405	DK405	UN	NA	1	0	0	0	-1	0.739908	0	0.797
DK337	DK337	DK414	DK414	UN	NA	1	0	0	0	-1	0.765782	0	0.8829
DK337	DK337	DK416	DK416	UN	NA	1	0	0	0	-1	0.768486	0	0.847
DK337	DK337	DK418	DK418	UN	NA	1	0	0	0	0	0.758948	0	0.7816
DK337	DK337	DK419	DK419	UN	NA	0.8276	0	0.1724	0.1724	-1	0.775555	0	1.5633
DK351	DK351	DK395	DK395	UN	NA	1	0	0	0	-1	0.740486	0	1.0022
DK351	DK351	DK396_2	DK396_2	UN	NA	0.8427	0.0076	0.1496	0.1534	0	0.778872	0.4807	1.9965
DK351	DK351	DK397_2	DK397_2	UN	NA	0.8318	0	0.1682	0.1682	0	0.779723	0.3628	1.9747
DK351	DK351	DK398_2	DK398_2	UN	NA	0.8357	0	0.1643	0.1643	0	0.780228	0.1716	1.9324
DK351	DK351	DK399_2	DK399_2	UN	NA	0.8297	0	0.1703	0.1703	0	0.779908	0.1385	1.9224
DK351	DK351	DK401	DK401	UN	NA	0.7785	0.059	0.1625	0.192	0	0.787282	0.9978	2.2259
DK351	DK351	DK402	DK402	UN	NA	0.8326	0	0.1674	0.1674	0	0.782351	0.051	1.8849
DK351	DK351	DK403	DK403	UN	NA	0.8044	0.0342	0.1615	0.1785	-1	0.784571	0.9796	2.1562
DK351	DK351	DK404	DK404	UN	NA	0.8241	0	0.1759	0.1759	-1	0.781293	0.0766	1.8997
DK351	DK351	DK405	DK405	UN	NA	1	0	0	0	-1	0.745102	0	1.1366
DK351	DK351	DK414	DK414	UN	NA	0.7981	0	0.2019	0.2019	-1	0.785497	0	1.45
DK351	DK351	DK416	DK416	UN	NA	0.7936	0	0.2064	0.2064	-1	0.784968	0	1.4223
DK351	DK351	DK418	DK418	UN	NA	1	0	0	0	0	0.770845	0	1.1797
DK351	DK351	DK419	DK419	UN	NA	0.8344	0.0225	0.1431	0.1543	-1	0.778634	0.7382	2.0468
DK395	DK395	DK396_2	DK396_2	UN	NA	1	0	0	0	0	0.742942	0	0.9678
DK395	DK395	DK397_2	DK397_2	UN	NA	1	0	0	0	0	0.744837	0	1.0057
DK395	DK395	DK398_2	DK398_2	UN	NA	1	0	0	0	0	0.745726	0	1.009
DK395	DK395	DK399_2	DK399_2	UN	NA	1	0	0	0	0	0.744988	0	0.9916
DK395	DK395	DK401	DK401	UN	NA	1	0	0	0	0	0.743216	0	0.9529
DK395	DK395	DK402	DK402	UN	NA	1	0	0	0	0	0.745468	0	0.9595
DK395	DK395	DK403	DK403	UN	NA	1	0	0	0	-1	0.745606	0	1.0297
DK395	DK395	DK404	DK404	UN	NA	1	0	0	0	-1	0.743899	0	0.9415
DK395	DK395	DK405	DK405	UN	NA	1	0	0	0	-1	0.743298	0	0.9688
DK395	DK395	DK414	DK414	UN	NA	1	0	0	0	-1	0.735864	0	0.6411
DK395	DK395	DK416	DK416	UN	NA	1	0	0	0	-1	0.735478	0	0.6499
DK395	DK395	DK418	DK418	UN	NA	1	0	0	0	0	0.735466	0	0.6284
DK395	DK395	DK419	DK419	UN	NA	1	0	0	0	-1	0.746386	0	1.1032
DK396_2	DK396_2	DK397_2	DK397_2	UN	NA	0.1549	0.4719	0.3732	0.6092	1	0.882807	1	12.96
DK396_2	DK396_2	DK398_2	DK398_2	UN	NA	0.2204	0.43	0.3496	0.5646	1	0.872529	1	8.8836
DK396_2	DK396_2	DK399_2	DK399_2	UN	NA	0.2215	0.4152	0.3634	0.571	1	0.874666	1	8.807
DK396_2	DK396_2	DK401	DK401	UN	NA	0.8012	0.0267	0.172	0.1854	1	0.786603	0.9463	2.1226
DK396_2	DK396_2	DK402	DK402	UN	NA	0.279	0.3426	0.3784	0.5497	1	0.871461	1	7.3255
DK396_2	DK396_2	DK403	DK403	UN	NA	0.1236	0.4456	0.4308	0.6536	0	0.895236	1	19.4747
DK396_2	DK396_2	DK404	DK404	UN	NA	0.1834	0.4482	0.3684	0.5925	0	0.879227	1	11.1055
DK396_2	DK396_2	DK405	DK405	UN	NA	1	0	0	0	0	0.74953	0	1.1482
DK396_2	DK396_2	DK414	DK414	UN	NA	1	0	0	0	0	0.772848	0	1.2473
DK396_2	DK396_2	DK416	DK416	UN	NA	1	0	0	0	0	0.772482	0	1.1508
DK396_2	DK396_2	DK418	DK418	UN	NA	1	0	0	0	1	0.776278	0	1.2858
DK396_2	DK396_2	DK419	DK419	UN	NA	0.8218	0.0268	0.1514	0.1648	0	0.781225	0.9877	2.1716
DK397_2	DK397_2	DK398_2	DK398_2	UN	NA	0.2671	0.4149	0.318	0.5254	1	0.86279	1	7.2342
DK397_2	DK397_2	DK399_2	DK399_2	UN	NA	0.1898	0.4328	0.3774	0.5938	1	0.880049	1	10.5431
DK397_2	DK397_2	DK401	DK401	UN	NA	0.762	0.0574	0.1806	0.2093	1	0.791835	0.9941	2.1975
DK397_2	DK397_2	DK402	DK402	UN	NA	0.2645	0.3794	0.3561	0.5458	1	0.869257	1	7.2487
DK397_2	DK397_2	DK403	DK403	UN	NA	0.2558	0.4034	0.3408	0.5425	0	0.867623	1	8.2853
DK397_2	DK397_2	DK404	DK404	UN	NA	0.2136	0.4336	0.3529	0.5697	0	0.873733	1	8.6771
DK397_2	DK397_2	DK405	DK405	UN	NA	1	0	0	0	0	0.749373	0	1.1389
DK397_2	DK397_2	DK414	DK414	UN	NA	1	0	0	0	0	0.774882	0	1.2655
DK397_2	DK397_2	DK416	DK416	UN	NA	1	0	0	0	0	0.77465	0	1.1846
DK397_2	DK397_2	DK418	DK418	UN	NA	1	0	0	0	1	0.776142	0	1.2019
DK397_2	DK397_2	DK419	DK419	UN	NA	0.7983	0.0654	0.1363	0.169	0	0.781073	0.9952	2.2002
DK398_2	DK398_2	DK399_2	DK399_2	UN	NA	0.1519	0.4182	0.4299	0.639	1	0.892321	1	13.3502
DK398_2	DK398_2	DK401	DK401	UN	NA	0.8144	0	0.1856	0.1856	1	0.785022	0.6104	2.0206
DK398_2	DK398_2	DK402	DK402	UN	NA	0.1588	0.436	0.4052	0.6232	1	0.887621	1	12.4
DK398_2	DK398_2	DK403	DK403	UN	NA	0.1358	0.4695	0.3946	0.6294	0	0.888161	1	17.3081
DK398_2	DK398_2	DK404	DK404	UN	NA	0.1578	0.464	0.3782	0.6102	0	0.883334	1	12.4242
DK398_2	DK398_2	DK405	DK405	UN	NA	1	0	0	0	0	0.750052	0	1.1779
DK398_2	DK398_2	DK414	DK414	UN	NA	1	0	0	0	0	0.773415	0	1.2165
DK398_2	DK398_2	DK416	DK416	UN	NA	1	0	0	0	0	0.777413	0	1.2256
DK398_2	DK398_2	DK418	DK418	UN	NA	1	0	0	0	1	0.778499	0	1.2489
DK398_2	DK398_2	DK419	DK419	UN	NA	0.8019	0.0551	0.1429	0.1705	0	0.781799	0.9245	2.1077
DK399_2	DK399_2	DK401	DK401	UN	NA	0.8209	0	0.1791	0.1791	1	0.782219	0.4271	1.9865
DK399_2	DK399_2	DK402	DK402	UN	NA	0.1872	0.4088	0.404	0.6084	1	0.884633	1	10.5992
DK399_2	DK399_2	DK403	DK403	UN	NA	0.2211	0.3695	0.4094	0.5941	0	0.882186	1	9.46
DK399_2	DK399_2	DK404	DK404	UN	NA	0.2118	0.3987	0.3895	0.5888	0	0.879856	1	8.9444
DK399_2	DK399_2	DK405	DK405	UN	NA	1	0	0	0	0	0.74592	0	1.1147
DK399_2	DK399_2	DK414	DK414	UN	NA	1	0	0	0	0	0.772725	0	1.185
DK399_2	DK399_2	DK416	DK416	UN	NA	1	0	0	0	0	0.777284	0	1.1736
DK399_2	DK399_2	DK418	DK418	UN	NA	1	0	0	0	1	0.779626	0	1.1935
DK399_2	DK399_2	DK419	DK419	UN	NA	0.8401	0	0.1599	0.1599	0	0.780276	0.4661	1.9938
DK401	DK401	DK402	DK402	UN	NA	0.8148	0	0.1852	0.1852	1	0.786096	0.0732	1.8972
DK401	DK401	DK403	DK403	UN	NA	0.8147	0.0031	0.1822	0.1838	0	0.786935	0.9057	2.0983
DK401	DK401	DK404	DK404	UN	NA	0.8231	0	0.1769	0.1769	0	0.782869	0.0002	1.7603
DK401	DK401	DK405	DK405	UN	NA	1	0	0	0	0	0.747007	0	1.2046
DK401	DK401	DK414	DK414	UN	NA	1	0	0	0	0	0.778124	0	1.2907
DK401	DK401	DK416	DK416	UN	NA	1	0	0	0	0	0.779922	0	1.2525
DK401	DK401	DK418	DK418	UN	NA	1	0	0	0	1	0.782078	0	1.3241
DK401	DK401	DK419	DK419	UN	NA	0.8427	0.0022	0.155	0.1562	0	0.779758	0.6637	2.0309
DK402	DK402	DK403	DK403	UN	NA	0.1732	0.4028	0.424	0.6254	0	0.889261	1	12.5983
DK402	DK402	DK404	DK404	UN	NA	0.187	0.4204	0.3926	0.6028	0	0.882793	1	9.5155
DK402	DK402	DK405	DK405	UN	NA	1	0	0	0	0	0.748441	0	1.1205
DK402	DK402	DK414	DK414	UN	NA	1	0	0	0	0	0.773726	0	1.198
DK402	DK402	DK416	DK416	UN	NA	1	0	0	0	0	0.776002	0	1.1318
DK402	DK402	DK418	DK418	UN	NA	1	0	0	0	1	0.776573	0	1.2082
DK402	DK402	DK419	DK419	UN	NA	0.8234	0.0249	0.1516	0.1641	0	0.781103	0.9082	2.0996
DK403	DK403	DK404	DK404	UN	NA	0.1763	0.3618	0.4619	0.6428	-1	0.895137	1	11.749
DK403	DK403	DK405	DK405	UN	NA	1	0	0	0	-1	0.751768	0	1.1985
DK403	DK403	DK414	DK414	UN	NA	1	0	0	0	-1	0.773567	0	1.2156
DK403	DK403	DK416	DK416	UN	NA	1	0	0	0	-1	0.776213	0	1.2375
DK403	DK403	DK418	DK418	UN	NA	1	0	0	0	0	0.778512	0	1.3189
DK403	DK403	DK419	DK419	UN	NA	0.7861	0.0754	0.1385	0.1762	-1	0.782618	0.9967	2.2095
DK404	DK404	DK405	DK405	UN	NA	1	0	0	0	-1	0.748532	0	1.1319
DK404	DK404	DK414	DK414	UN	NA	1	0	0	0	-1	0.774577	0	1.1524
DK404	DK404	DK416	DK416	UN	NA	1	0	0	0	-1	0.776713	0	1.1526
DK404	DK404	DK418	DK418	UN	NA	1	0	0	0	0	0.775983	0	1.1977
DK404	DK404	DK419	DK419	UN	NA	0.8434	0	0.1566	0.1566	-1	0.779649	0.6505	2.0283
DK405	DK405	DK414	DK414	UN	NA	1	0	0	0	-1	0.736158	0	0.7045
DK405	DK405	DK416	DK416	UN	NA	1	0	0	0	-1	0.735456	0	0.6857
DK405	DK405	DK418	DK418	UN	NA	1	0	0	0	0	0.739297	0	0.7329
DK405	DK405	DK419	DK419	UN	NA	1	0	0	0	-1	0.749058	0	1.2441
DK414	DK414	DK416	DK416	UN	NA	0.2631	0.3937	0.3432	0.54	-1	0.867292	1	4.854
DK414	DK414	DK418	DK418	UN	NA	1	0	0	0	0	0.76569	0	0.8324
DK414	DK414	DK419	DK419	UN	NA	1	0	0	0	-1	0.769344	0	1.2862
DK416	DK416	DK418	DK418	UN	NA	1	0	0	0	0	0.767004	0	0.7517
DK416	DK416	DK419	DK419	UN	NA	1	0	0	0	-1	0.763103	0	1.1091
DK418	DK418	DK419	DK419	UN	NA	1	0	0	0	0	0.76817	0	1.2246
