# Supplementary material for: A Missense Variant Affecting the C-Terminal Tail of UNC93B1 in Dogs with Exfoliative Cutaneous Lupus Erythematosus (ECLE)
Source: Genes (Basel). 2020 Feb 3;11(2):159. doi: 10.3390/genes11020159 (PMC7074252; doi:10.3390/genes11020159)
Supplement: Supplementary file 1 [file genes-11-00159-s001.zip › TableS3_autozygosity__R1.xlsx]

## Sheet: Chr18_14_cases
Table S3. Results of autozygosity mapping. The table represents a modified tped-file of the 1100 markers on chromosome 18 starting from 48 Mb until the end of the chromosome in 14 ECLE cases. A homozygous haplotype spanning 74 markers and ranging from positions 49,552,790 to 50,035,003, which is shared among all cases, is highlighted in green. The critical interval for the ECLE causative variant …
Chr	Marker	Position	DK003	DK003	DK005	DK005	DK006	DK006	DK008	DK008	DK012	DK012	DK013	DK013	DK296	DK296	DK396_2	DK396_2	DK397_2	DK397_2	DK398_2	DK398_2	DK399_2	DK399_2	DK401	DK401	DK402	DK402	DK418	DK418
18	BICF2P440357	48008717	T	T	T	T	T	T	T	T	T	T	T	T	T	T	T	T	T	T	T	T	T	T	T	T	T	T	T	T
18	BICF2S2345589	48009198	C	C	C	C	C	C	T	C	C	C	T	C	C	C	C	C	C	C	C	C	C	C	C	C	C	C	C	C
18	BICF2P793368	48014351	G	G	G	G	G	G	A	G	G	G	A	G	G	G	G	G	G	G	G	G	G	G	G	G	G	G	G	G
18	BICF2P21502	48027909	T	T	T	T	T	T	C	T	T	T	C	T	T	T	T	T	T	T	T	T	T	T	T	T	T	T	T	T
18	BICF2P844027	48043046	A	A	A	A	A	A	G	A	A	A	G	A	A	A	A	A	A	A	A	A	A	A	A	A	A	A	A	A
18	BICF2P844025	48044155	T	T	T	T	T	T	C	T	T	T	C	T	T	T	T	T	T	T	T	T	T	T	T	T	T	T	T	T
18	BICF2S23343812	48050636	C	C	C	C	C	C	T	C	C	C	T	C	C	C	C	C	C	C	C	C	C	C	C	C	C	C	C	C
18	BICF2P717826	48060790	G	G	G	G	G	G	G	G	G	G	G	G	G	G	G	G	G	G	G	G	G	G	G	G	G	G	G	G
18	CHR18_48062296	48062296	T	T	T	T	T	T	G	T	T	T	G	T	T	T	T	T	T	T	T	T	T	T	T	T	T	T	T	T
18	BICF2P262378	48070167	G	G	G	G	G	G	G	G	G	G	G	G	G	G	G	G	G	G	G	G	G	G	G	G	G	G	G	G
18	BICF2P925558	48089208	T	T	T	T	T	T	T	T	T	T	T	T	T	T	C	T	C	T	C	T	C	T	T	T	C	T	T	T
18	BICF2S2375468	48091910	T	T	T	T	T	T	T	T	T	T	T	T	T	T	C	T	C	T	C	T	C	T	T	T	C	T	T	T
18	BICF2P156040	48093006	T	T	T	T	T	T	T	T	T	T	T	T	T	T	C	T	C	T	C	T	C	T	T	T	C	T	T	T
18	BICF2P520982	48105493	A	A	A	A	G	A	A	A	A	A	A	A	A	A	A	A	A	A	A	A	A	A	A	A	A	A	A	A
18	BICF2P76567	48124606	G	G	0	0	A	G	G	G	G	G	G	G	0	0	A	G	A	G	A	G	A	G	G	G	A	G	G	G
18	BICF2P325585	48129599	C	C	C	C	C	C	C	C	C	C	C	C	C	C	C	C	C	C	C	C	C	C	C	C	C	C	C	C
18	TIGRP2P256481_RS8811844	48138950	A	A	A	A	A	A	A	A	A	A	A	A	A	A	A	A	A	A	A	A	A	A	A	A	A	A	A	A
18	TIGRP2P256483_RS8658221	48150329	T	T	T	T	T	T	T	T	T	T	T	T	T	T	T	T	T	T	T	T	T	T	T	T	T	T	T	T
18	CHR18_48153128	48153128	C	C	C	C	C	C	C	C	C	C	C	C	C	C	C	C	C	C	C	C	C	C	C	C	C	C	C	C
18	BICF2P1380404	48167058	C	C	C	C	C	C	C	C	C	C	C	C	C	C	T	C	T	C	T	C	T	C	C	C	T	C	C	C
18	BICF2P1084363	48177245	T	T	T	T	T	T	C	T	T	T	C	T	T	T	T	T	T	T	T	T	T	T	T	T	T	T	T	T
18	BICF2P1089519	48186862	G	G	G	G	A	G	A	G	G	G	A	G	G	G	A	G	A	G	A	G	A	G	G	G	A	G	G	G
18	TIGRP2P256512_RS9054432	48195218	C	C	C	C	C	C	T	C	C	C	T	C	C	C	T	C	T	C	T	C	T	C	C	C	T	C	C	C
18	BICF2P1434484	48211303	C	C	C	C	C	C	T	C	C	C	T	C	C	C	T	C	T	C	T	C	T	C	C	C	T	C	C	C
18	BICF2S23314644	48219192	G	G	G	G	A	G	G	G	G	G	G	G	G	G	G	G	G	G	G	G	G	G	G	G	G	G	G	G
18	BICF2P458251	48233641	A	A	A	A	A	A	A	A	A	A	A	A	A	A	G	A	G	A	G	A	G	A	A	A	G	A	A	A
18	BICF2P956965	48241154	A	A	A	A	G	A	A	A	A	A	A	A	A	A	A	A	A	A	A	A	A	A	A	A	A	A	A	A
18	BICF2S2303264	48254318	G	G	G	G	G	G	A	G	G	G	A	G	G	G	G	G	G	G	G	G	G	G	G	G	G	G	G	G
18	BICF2P472851	48267496	C	C	C	C	C	C	C	C	C	C	C	C	C	C	C	C	C	C	C	C	C	C	C	C	C	C	C	C
18	BICF2S23554573	48279318	A	A	A	A	C	A	A	A	A	A	A	A	A	A	A	A	A	A	A	A	A	A	A	A	A	A	A	A
18	BICF2S23029139	48289077	A	A	A	A	G	A	G	A	A	A	G	A	A	A	G	A	G	A	G	A	G	A	A	A	G	A	A	A
18	TIGRP2P256579_RS8637885	48303364	G	G	G	G	G	G	A	G	G	G	A	G	G	G	G	G	G	G	G	G	G	G	G	G	G	G	G	G
18	TIGRP2P256592_RS8630534	48313568	A	A	A	A	A	A	G	A	A	A	G	A	A	A	G	A	G	A	G	A	G	A	A	A	G	A	A	A
18	BICF2P1267570	48318318	A	A	A	A	G	A	A	A	A	A	A	A	A	A	A	A	A	A	A	A	A	A	A	A	A	A	A	A
18	TIGRP2P256611_RS8514747	48323561	A	A	A	A	A	A	G	A	A	A	G	A	A	A	G	A	G	A	G	A	G	A	A	A	G	A	A	A
18	TIGRP2P256622_RS8698633	48337962	C	C	C	C	C	C	C	C	C	C	C	C	C	C	T	C	T	C	T	C	T	C	C	C	T	C	C	C
18	BICF2S23346397	48345645	A	A	A	A	G	A	G	A	A	A	G	A	A	A	G	A	G	A	G	A	G	A	A	A	G	A	A	A
18	BICF2P1326280	48356490	A	A	A	A	A	A	A	A	A	A	A	A	A	A	A	A	A	A	A	A	A	A	A	A	A	A	A	A
18	BICF2P1302554	48373413	G	G	G	G	G	G	T	G	G	G	T	G	G	G	G	G	G	G	G	G	G	G	G	G	G	G	G	G
18	TIGRP2P256653_RS9215722	48382692	C	C	C	C	C	C	T	C	C	C	T	C	C	C	C	C	C	C	C	C	C	C	C	C	C	C	C	C
18	BICF2P621859	48392499	T	T	T	T	T	T	C	T	T	T	C	T	T	T	T	T	T	T	T	T	T	T	T	T	T	T	T	T
18	BICF2P692377	48400162	T	T	T	T	C	T	T	T	T	T	T	T	T	T	C	T	C	T	C	T	C	T	T	T	C	T	T	T
18	BICF2P373162	48404035	A	A	A	A	C	A	A	A	A	A	A	A	A	A	C	A	C	A	C	A	C	A	A	A	C	A	A	A
18	BICF2P1196631	48429678	C	C	C	C	T	C	T	C	C	C	T	C	C	C	C	C	C	C	C	C	C	C	C	C	C	C	C	C
18	BICF2P277169	48447402	T	T	T	T	T	T	C	T	T	T	C	T	T	T	T	T	T	T	T	T	T	T	T	T	T	T	T	T
18	BICF2P723507	48454658	C	C	C	C	C	C	C	C	C	C	C	C	C	C	C	C	C	C	C	C	C	C	C	C	C	C	C	C
18	BICF2P148445	48468810	C	C	0	0	C	C	C	C	C	C	C	C	C	C	C	C	C	C	C	C	C	C	C	C	C	C	C	C
18	BICF2P875669	48481697	C	C	C	C	A	C	A	C	C	C	A	C	C	C	A	C	A	C	A	C	A	C	C	C	A	C	C	C
18	BICF2P875668	48481781	C	C	C	C	T	C	T	C	C	C	T	C	C	C	T	C	T	C	T	C	T	C	C	C	T	C	C	C
18	CHR18_48482021	48482021	T	T	T	T	T	T	C	T	T	T	C	T	T	T	C	T	C	T	C	T	C	T	T	T	C	T	T	T
18	CHR18_48485641	48485641	T	T	T	T	T	T	T	T	T	T	T	T	T	T	T	T	T	T	T	T	T	T	T	T	T	T	T	T
18	BICF2S2416950	48493001	T	T	T	T	C	T	T	T	T	T	T	T	T	T	T	T	T	T	T	T	T	T	T	T	T	T	T	T
18	TIGRP2P256667_RS9118817	48501059	C	C	C	C	C	C	C	C	C	C	C	C	C	C	G	C	G	C	G	C	G	C	C	C	G	C	C	C
18	BICF2P945447	48521102	C	C	T	C	C	C	T	C	0	0	T	C	C	C	C	C	C	C	C	C	C	C	C	C	C	C	C	C
18	BICF2P78119	48534614	0	0	0	0	G	G	G	G	0	0	G	G	G	G	G	G	G	G	G	G	G	G	G	G	G	G	G	G
18	BICF2P1097926	48541934	G	G	G	G	A	G	G	G	G	G	G	G	G	G	A	G	A	G	A	G	A	G	G	G	A	G	G	G
18	BICF2P1097928	48542824	T	T	T	T	C	T	T	T	T	T	T	T	T	T	C	T	C	T	C	T	C	T	T	T	C	T	T	T
18	BICF2P991737	48552516	A	A	A	A	G	A	G	A	A	A	G	A	A	A	A	A	A	A	A	A	A	A	A	A	A	A	A	A
18	BICF2P643821	48567345	C	C	C	C	C	C	C	C	C	C	C	C	C	C	C	C	C	C	C	C	C	C	C	C	C	C	C	C
18	BICF2P323604	48578245	C	C	C	C	C	C	C	C	C	C	C	C	C	C	G	C	G	C	G	C	G	C	0	0	G	C	C	C
18	BICF2P471958	48607845	T	T	T	T	C	T	C	T	T	T	C	T	T	T	C	T	C	T	C	T	C	T	T	T	C	T	T	T
18	BICF2P1186932	48619201	T	T	T	T	0	0	0	0	T	T	0	0	T	T	C	T	0	0	C	T	C	T	T	T	C	T	T	T
18	BICF2P1186937	48620660	G	G	G	G	A	G	A	G	G	G	A	G	G	G	A	G	A	G	A	G	A	G	G	G	A	G	G	G
18	BICF2P1047899	48632489	0	0	0	0	T	C	C	C	0	0	0	0	0	0	T	C	T	C	T	C	T	C	C	C	T	C	C	C
18	BICF2S23313702	48648986	T	T	T	T	T	T	T	T	T	T	T	T	T	T	C	T	C	T	C	T	C	T	T	T	C	T	T	T
18	BICF2P1158264	48655732	C	C	C	C	C	C	C	C	C	C	C	C	C	C	C	C	C	C	C	C	C	C	C	C	C	C	C	C
18	BICF2P1257831	48668630	0	0	0	0	C	C	C	C	0	0	0	0	C	C	C	C	C	C	C	C	C	C	C	C	C	C	C	C
18	BICF2S23635050	48687365	G	G	0	0	A	G	G	G	G	G	G	G	G	G	G	G	G	G	G	G	G	G	G	G	G	G	G	G
18	BICF2S230609	48695616	T	T	T	T	T	T	T	T	T	T	T	T	T	T	C	T	C	T	C	T	C	T	T	T	C	T	T	T
18	BICF2P1038435	48705694	A	A	A	A	A	A	A	A	A	A	A	A	A	A	A	A	A	A	A	A	A	A	A	A	A	A	A	A
18	BICF2P776986	48717062	C	C	C	C	C	C	C	C	C	C	C	C	C	C	C	C	C	C	C	C	C	C	C	C	C	C	C	C
18	BICF2P127386	48727101	G	G	G	G	G	G	G	G	G	G	G	G	G	G	G	G	G	G	G	G	G	G	G	G	G	G	G	G
18	BICF2P504174	48738656	A	A	A	A	G	A	G	A	A	A	G	A	A	A	G	A	G	A	G	A	G	A	A	A	G	A	A	A
18	BICF2P1077601	48747769	C	C	C	C	C	C	C	C	C	C	C	C	C	C	C	C	C	C	C	C	C	C	C	C	C	C	C	C
18	BICF2S23188	48758769	T	T	T	T	T	T	C	T	T	T	C	T	T	T	T	T	T	T	T	T	T	T	T	T	T	T	T	T
18	BICF2P340967	48773843	A	A	A	A	A	A	G	A	A	A	G	A	A	A	G	A	G	A	G	A	G	A	A	A	G	A	A	A
18	BICF2S22942608	48781867	T	T	T	T	T	T	C	T	T	T	C	T	T	T	C	T	C	T	C	T	C	T	T	T	C	T	T	T
18	BICF2P256659	48795112	A	A	A	A	A	A	G	A	A	A	G	A	A	A	A	A	A	A	A	A	A	A	A	A	A	A	A	A
18	BICF2P114794	48807003	G	G	G	G	G	G	G	G	G	G	G	G	G	G	G	G	G	G	G	G	G	G	G	G	G	G	G	G
18	TIGRP2P256732_RS8615011	48819775	T	T	T	T	C	T	T	T	T	T	T	T	T	T	T	T	T	T	T	T	T	T	T	T	T	T	T	T
18	TIGRP2P256736_RS8843099	48830769	A	G	0	0	A	G	0	0	A	G	A	G	A	G	G	G	G	G	G	G	G	G	G	G	G	G	G	G
18	TIGRP2P256749_RS8858028	48839198	A	A	A	A	G	A	A	A	A	A	A	A	A	A	A	A	A	A	A	A	A	A	A	A	A	A	A	A
18	TIGRP2P256755_RS8782527	48858492	0	0	0	0	0	0	G	G	0	0	G	G	0	0	G	G	G	G	G	G	G	G	G	G	G	G	G	G
18	BICF2P1365656	48872173	C	C	C	C	C	C	C	C	C	C	C	C	C	C	C	C	C	C	C	C	C	C	C	C	C	C	C	C
18	BICF2P825637	48880864	A	A	A	A	A	A	A	A	A	A	A	A	A	A	A	A	A	A	A	A	A	A	A	A	A	A	A	A
18	TIGRP2P256759_RS8946026	48886929	G	G	G	G	G	G	G	G	G	G	G	G	G	G	G	G	G	G	G	G	G	G	G	G	G	G	G	G
18	BICF2P952628	48903909	0	0	0	0	C	C	0	0	C	C	C	C	C	C	C	C	C	C	C	C	C	C	C	C	C	C	C	C
18	BICF2P606007	48916080	T	T	T	T	C	T	C	T	T	T	C	T	T	T	T	T	T	T	T	T	T	T	T	T	T	T	T	T
18	BICF2P1065701	48928827	0	0	T	T	C	T	T	T	0	0	0	0	T	T	T	T	T	T	T	T	T	T	T	T	T	T	T	T
18	BICF2S23220160	48932450	A	A	A	A	A	A	A	A	A	A	A	A	A	A	A	A	A	A	A	A	A	A	A	A	A	A	A	A
18	BICF2P637338	48945132	T	T	T	T	C	T	T	T	T	T	T	T	T	T	T	T	T	T	T	T	T	T	T	T	T	T	T	T
18	TIGRP2P256767_RS9165057	48958936	T	T	T	T	C	T	T	T	T	T	T	T	T	T	T	T	T	T	T	T	T	T	T	T	T	T	T	T
18	BICF2P1458103	48972353	A	A	A	A	A	A	A	A	A	A	A	A	A	A	G	A	G	A	G	A	G	A	A	A	G	A	A	A
18	CHR18_48973754	48973754	G	G	G	G	G	G	G	G	G	G	G	G	G	G	G	G	G	G	G	G	G	G	G	G	G	G	G	G
18	BICF2P800415	48977873	T	T	T	T	T	T	T	T	T	T	T	T	T	T	C	T	C	T	C	T	C	T	T	T	C	T	T	T
18	CHR18_48980582	48980582	A	A	A	A	A	A	A	A	A	A	A	A	A	A	G	A	G	A	G	A	G	A	A	A	G	A	A	A
18	BICF2P1176965	48996270	C	C	0	0	A	C	A	C	C	C	A	C	C	C	C	C	C	C	C	C	C	C	C	C	C	C	C	C
18	BICF2P904337	49008536	T	T	T	T	T	T	T	T	T	T	T	T	T	T	T	T	T	T	T	T	T	T	T	T	T	T	T	T
18	CHR18_49013247	49013247	C	C	C	C	T	C	C	C	C	C	C	C	C	C	C	C	C	C	C	C	C	C	C	C	C	C	C	C
18	CHR18_49013519	49013519	A	A	A	A	A	A	A	A	A	A	A	A	A	A	A	A	A	A	A	A	A	A	A	A	A	A	A	A
18	CHR18_49013751	49013751	C	C	C	C	C	C	C	C	C	C	C	C	C	C	C	C	C	C	C	C	C	C	C	C	C	C	C	C
18	TIGRP2P256807_RS8643312	49013788	G	G	G	G	G	G	G	G	G	G	G	G	G	G	G	G	G	G	G	G	G	G	G	G	G	G	G	G
18	BICF2P1247212	49014221	G	G	G	G	A	G	A	G	G	G	A	G	G	G	G	G	G	G	G	G	G	G	G	G	G	G	G	G
18	CHR18_49015033	49015033	C	C	C	C	C	C	C	C	C	C	C	C	C	C	C	C	C	C	C	C	C	C	C	C	C	C	C	C
18	BICF2P398624	49024300	T	T	T	T	T	T	T	T	T	T	T	T	T	T	T	T	T	T	T	T	T	T	T	T	T	T	T	T
18	CHR18_49028855	49028855	G	G	G	G	G	G	G	G	G	G	G	G	0	0	G	G	G	G	G	G	G	G	G	G	G	G	G	G
18	BICF2P466995	49039890	G	G	G	G	G	G	A	G	G	G	A	G	G	G	A	G	A	G	A	G	A	G	G	G	A	G	G	G
18	BICF2P943899	49048602	A	A	A	A	A	A	A	A	A	A	A	A	A	A	A	A	A	A	A	A	A	A	A	A	A	A	A	A
18	BICF2P1269241	49062868	G	G	G	G	A	G	A	G	G	G	A	G	G	G	A	G	A	G	A	G	A	G	G	G	A	G	G	G
18	BICF2P1269238	49063211	G	G	G	G	G	G	T	G	G	G	T	G	G	G	T	G	T	G	T	G	T	G	G	G	T	G	G	G
18	BICF2P906856	49064593	G	G	G	G	A	G	G	G	G	G	G	G	G	G	G	G	G	G	G	G	G	G	G	G	G	G	G	G
18	BICF2P735535	49069153	A	A	A	A	C	A	A	A	A	A	A	A	A	A	A	A	A	A	A	A	A	A	A	A	A	A	A	A
18	CHR18_49073299	49073299	C	C	C	C	C	C	C	C	C	C	C	C	C	C	C	C	C	C	C	C	C	C	C	C	C	C	C	C
18	BICF2P798952	49082858	T	T	T	T	C	T	T	T	T	T	T	T	T	T	T	T	T	T	T	T	T	T	T	T	T	T	T	T
18	BICF2G630690390	49088791	C	T	C	T	C	T	C	T	C	T	C	T	C	T	C	T	C	T	C	T	C	T	C	T	C	T	C	T
18	CHR18_49150830	49150830	T	T	T	T	T	T	T	T	T	T	T	T	T	T	T	T	T	T	T	T	T	T	T	T	T	T	T	T
18	CHR18_49165418	49165418	G	G	G	G	G	G	G	G	G	G	G	G	G	G	G	G	G	G	G	G	G	G	G	G	G	G	G	G
18	CHR18_49171214	49171214	C	C	C	C	C	C	C	C	C	C	C	C	C	C	C	C	C	C	C	C	C	C	C	C	C	C	C	C
18	BICF2P1390488	49171325	T	T	T	T	T	T	T	T	T	T	T	T	T	T	T	T	T	T	T	T	T	T	T	T	T	T	T	T
18	TIGRP2P257039_RS8540108	49186377	C	C	0	0	C	C	C	C	C	C	C	C	C	C	C	C	C	C	C	C	C	C	C	C	C	C	C	C
18	CHR18_49189792	49189792	G	G	G	G	G	G	G	G	G	G	G	G	G	G	G	G	G	G	G	G	G	G	G	G	G	G	G	G
18	CHR18_49190849	49190849	C	C	C	C	C	C	C	C	C	C	C	C	C	C	C	C	C	C	C	C	C	C	C	C	C	C	C	C
18	BICF2P122845	49198998	A	A	A	A	A	A	A	A	A	A	A	A	A	A	A	A	A	A	A	A	A	A	A	A	A	A	A	A
18	BICF2P375150	49211664	C	C	C	C	C	C	C	C	C	C	C	C	C	C	C	C	C	C	C	C	C	C	C	C	C	C	C	C
18	CHR18_49217172	49217172	0	0	0	0	0	0	0	0	0	0	0	0	0	0	0	0	0	0	0	0	0	0	0	0	0	0	0	0
18	TIGRP2P257054_RS9174846	49222829	T	T	T	T	T	T	T	T	T	T	T	T	T	T	T	T	T	T	T	T	T	T	T	T	T	T	T	T
18	BICF2S23442322	49227065	G	G	G	G	G	G	G	G	G	G	G	G	G	G	A	G	A	G	A	G	A	G	G	G	A	G	G	G
18	CHR18_49228768	49228768	C	C	C	C	C	C	C	C	C	C	C	C	C	C	C	C	C	C	C	C	C	C	C	C	C	C	C	C
18	BICF2P1255905	49231122	T	T	T	T	T	T	T	T	T	T	T	T	T	T	C	T	C	T	C	T	C	T	T	T	C	T	T	T
18	TIGRP2P257061_RS8603064	49240890	G	G	G	G	G	G	G	G	G	G	G	G	G	G	A	G	A	G	A	G	A	G	G	G	A	G	G	G
18	BICF2P1311321	49241138	C	C	C	C	C	C	C	C	C	C	C	C	C	C	T	C	T	C	T	C	T	C	C	C	T	C	C	C
18	TIGRP2P257065_RS8866521	49242539	G	G	G	G	G	G	G	G	G	G	G	G	G	G	A	G	A	G	A	G	A	G	G	G	A	G	G	G
18	BICF2P863845	49255628	0	0	0	0	A	A	A	A	A	A	0	0	A	A	A	A	A	A	A	A	A	A	A	A	A	A	A	A
18	BICF2P996921	49265304	G	G	G	G	G	G	G	G	G	G	G	G	G	G	G	G	G	G	G	G	G	G	G	G	G	G	G	G
18	BICF2P131358	49285372	G	G	G	G	G	G	G	G	G	G	G	G	G	G	G	G	G	G	G	G	G	G	G	G	G	G	G	G
18	TIGRP2P257081_RS8717839	49290237	0	0	0	0	C	C	C	C	C	C	C	C	C	C	G	C	G	C	G	C	G	C	C	C	G	C	C	C
18	BICF2S2397432	49310359	0	0	A	A	A	A	A	A	A	A	0	0	A	A	A	A	0	0	0	0	0	0	A	A	A	A	A	A
18	BICF2P1401053	49318889	A	A	A	A	A	A	A	A	A	A	A	A	A	A	A	A	A	A	A	A	A	A	A	A	A	A	A	A
18	TIGRP2P257088_RS8988909	49325337	A	A	A	A	A	A	A	A	A	A	A	A	A	A	A	A	A	A	A	A	A	A	A	A	A	A	A	A
18	BICF2P1334576	49343835	C	C	C	C	C	C	C	C	C	C	C	C	C	C	T	C	T	C	T	C	T	C	C	C	T	C	C	C
18	TIGRP2P257094_RS8651729	49355988	C	C	C	C	C	C	C	C	C	C	C	C	C	C	C	C	C	C	C	C	C	C	C	C	C	C	C	C
18	TIGRP2P257095_RS9144279	49366396	C	C	C	C	C	C	C	C	C	C	C	C	C	C	C	C	C	C	C	C	C	C	C	C	C	C	C	C
18	BICF2P427382	49370209	G	G	G	G	G	G	G	G	G	G	G	G	G	G	A	G	A	G	A	G	A	G	G	G	A	G	G	G
18	BICF2P103589	49387174	C	C	C	C	C	C	C	C	C	C	C	C	C	C	C	C	C	C	C	C	C	C	C	C	C	C	C	C
18	CHR18_49393622	49393623	I	I	0	0	I	I	0	0	I	I	I	I	0	0	I	I	I	I	I	I	I	I	I	I	I	I	I	I
18	BICF2P573201	49398111	0	0	T	T	T	T	0	0	0	0	0	0	T	T	T	T	T	T	T	T	T	T	T	T	T	T	T	T
18	BICF2P1253013	49416407	C	C	C	C	C	C	C	C	C	C	C	C	C	C	A	C	A	C	A	C	A	C	C	C	A	C	C	C
18	BICF2P1206619	49434987	C	C	C	C	C	C	C	C	C	C	C	C	C	C	T	C	T	C	T	C	T	C	C	C	T	C	C	C
18	BICF2S23247723	49441677	C	C	C	C	C	C	C	C	C	C	C	C	C	C	A	C	A	C	A	C	A	C	C	C	A	C	C	C
18	CHR18_49459175	49459175	G	G	G	G	G	G	G	G	G	G	G	G	G	G	G	G	G	G	G	G	G	G	G	G	G	G	G	G
18	BICF2P970496	49466495	C	C	C	C	C	C	C	C	C	C	C	C	C	C	T	C	T	C	T	C	T	C	C	C	T	C	C	C
18	CHR18_49471449	49471449	T	T	T	T	T	T	T	T	T	T	T	T	T	T	C	T	C	T	C	T	C	T	T	T	C	T	T	T
18	CHR18_49474369	49474369	C	C	C	C	C	C	C	C	C	C	C	C	C	C	C	C	C	C	C	C	C	C	C	C	C	C	C	C
18	BICF2P989893	49480753	T	T	T	T	T	T	T	T	T	T	T	T	T	T	C	T	C	T	C	T	C	T	T	T	C	T	T	T
18	BICF2P1236107	49483033	T	T	T	T	T	T	T	T	T	T	T	T	T	T	G	T	G	T	G	T	G	T	T	T	G	T	T	T
18	BICF2P1403910	49491002	C	C	T	C	C	C	C	C	C	C	C	C	C	C	C	C	C	C	C	C	C	C	C	C	C	C	C	C
18	BICF2P1047411	49496740	T	T	T	T	T	T	T	T	T	T	T	T	T	T	C	T	C	T	C	T	C	T	T	T	C	T	T	T
18	CHR18_49501193	49501193	G	G	G	G	G	G	G	G	G	G	G	G	G	G	A	G	A	G	A	G	A	G	G	G	A	G	G	G
18	BICF2S23524738	49515808	C	C	C	C	C	C	C	C	C	C	C	C	C	C	T	C	T	C	T	C	T	C	C	C	T	C	C	C
18	CHR18_49516552	49516552	G	G	G	G	G	G	G	G	G	G	G	G	G	G	C	G	C	G	C	G	C	G	G	G	C	G	G	G
18	BICF2S23724815	49522372	T	T	T	T	T	T	T	T	T	T	T	T	T	T	C	T	C	T	C	T	C	T	T	T	C	T	T	T
18	BICF2P796362	49533155	C	C	C	C	C	C	C	C	C	C	C	C	C	C	G	C	G	C	G	C	G	C	C	C	G	C	C	C
18	BICF2P155554	49545431	G	A	G	A	A	A	A	A	0	0	G	A	0	0	G	A	G	A	G	A	G	A	A	A	G	A	A	A
18	BICF2S23545053	49552790	A	A	A	A	A	A	A	A	A	A	A	A	A	A	A	A	A	A	A	A	A	A	A	A	A	A	A	A
18	BICF2P775406	49571215	C	C	C	C	C	C	C	C	C	C	C	C	C	C	C	C	C	C	C	C	C	C	C	C	C	C	C	C
18	BICF2S23713613	49581432	A	A	A	A	A	A	A	A	A	A	A	A	A	A	A	A	A	A	A	A	A	A	A	A	A	A	A	A
18	CHR18_49589784	49589784	T	T	T	T	T	T	T	T	T	T	T	T	T	T	T	T	T	T	T	T	T	T	T	T	T	T	T	T
18	CHR18_49590204	49590204	A	A	A	A	A	A	A	A	A	A	A	A	A	A	A	A	A	A	A	A	A	A	A	A	A	A	A	A
18	BICF2P958336	49593379	G	G	G	G	G	G	G	G	G	G	G	G	G	G	G	G	G	G	G	G	G	G	G	G	G	G	G	G
18	BICF2P280187	49599879	G	G	G	G	G	G	G	G	G	G	G	G	G	G	G	G	G	G	G	G	G	G	G	G	G	G	G	G
18	BICF2P922543	49620923	T	T	T	T	T	T	T	T	T	T	T	T	T	T	T	T	T	T	T	T	T	T	T	T	T	T	T	T
18	BICF2S23436101	49630169	T	T	T	T	T	T	T	T	T	T	T	T	T	T	T	T	T	T	T	T	T	T	T	T	T	T	T	T
18	CHR18_49637842	49637842	A	A	A	A	A	A	A	A	A	A	A	A	A	A	A	A	A	A	A	A	A	A	A	A	A	A	A	A
18	BICF2S23356533	49638082	T	T	T	T	T	T	T	T	T	T	T	T	T	T	T	T	T	T	T	T	T	T	T	T	T	T	T	T
18	TIGRP2P257121_RS8717896	49647551	G	G	0	0	G	G	G	G	G	G	G	G	G	G	G	G	G	G	G	G	G	G	G	G	G	G	G	G
18	BICF2S2292483	49663506	A	A	A	A	A	A	A	A	A	A	A	A	A	A	A	A	A	A	A	A	A	A	A	A	A	A	A	A
18	BICF2P527429	49674049	A	A	A	A	A	A	A	A	A	A	A	A	A	A	A	A	A	A	A	A	A	A	A	A	A	A	A	A
18	BICF2P244615	49685864	C	C	C	C	C	C	C	C	C	C	C	C	C	C	C	C	C	C	C	C	C	C	C	C	C	C	C	C
18	TIGRP2P257125_RS9063453	49690844	A	A	A	A	A	A	A	A	A	A	A	A	A	A	A	A	A	A	A	A	A	A	A	A	A	A	A	A
18	BICF2P354069	49692689	C	C	C	C	C	C	C	C	C	C	C	C	0	0	C	C	C	C	C	C	C	C	C	C	C	C	C	C
18	BICF2P463545	49706374	T	T	T	T	T	T	T	T	T	T	T	T	T	T	T	T	T	T	T	T	T	T	T	T	T	T	T	T
18	CHR18_49718318	49718318	A	A	A	A	A	A	A	A	A	A	A	A	A	A	A	A	A	A	A	A	A	A	A	A	A	A	A	A
18	G1032F28S296	49730492	C	C	C	C	C	C	C	C	C	C	C	C	C	C	C	C	C	C	C	C	C	C	C	C	C	C	C	C
18	TIGRP2P257136_RS8887009	49739675	G	G	G	G	G	G	G	G	G	G	G	G	G	G	G	G	G	G	G	G	G	G	G	G	G	G	G	G
18	BICF2S23517314	49756786	C	C	0	0	C	C	C	C	C	C	C	C	C	C	C	C	C	C	C	C	C	C	C	C	C	C	C	C
18	BICF2S22936252	49762477	A	A	A	A	A	A	A	A	A	A	A	A	A	A	A	A	A	A	A	A	A	A	A	A	A	A	A	A
18	CHR18_49781939	49781939	D	D	D	D	D	D	D	D	D	D	D	D	D	D	D	D	D	D	D	D	D	D	D	D	D	D	D	D
18	CHR18_49782192	49782192	A	A	A	A	A	A	A	A	A	A	A	A	A	A	A	A	A	A	A	A	A	A	A	A	A	A	A	A
18	BICF2S23621395	49782723	C	C	C	C	C	C	C	C	C	C	C	C	C	C	C	C	C	C	C	C	C	C	C	C	C	C	C	C
18	CHR18_49784429	49784429	G	G	G	G	G	G	G	G	0	0	G	G	G	G	G	G	G	G	G	G	G	G	G	G	G	G	G	G
18	CHR18_49785383	49785383	A	A	A	A	A	A	A	A	A	A	A	A	A	A	A	A	A	A	A	A	A	A	A	A	A	A	A	A
18	CHR18_49790181	49790181	0	0	0	0	0	0	0	0	0	0	0	0	0	0	0	0	0	0	0	0	0	0	0	0	0	0	0	0
18	BICF2P451290	49804748	T	T	T	T	T	T	T	T	T	T	T	T	T	T	T	T	T	T	T	T	T	T	T	T	T	T	T	T
18	CHR18_49807490	49807490	G	G	0	0	G	G	G	G	G	G	G	G	G	G	G	G	G	G	G	G	G	G	G	G	G	G	G	G
18	BICF2P1356988	49808440	T	T	T	T	T	T	T	T	T	T	T	T	T	T	T	T	T	T	T	T	T	T	T	T	T	T	T	T
18	BICF2P1438978	49814872	G	G	G	G	G	G	G	G	G	G	G	G	G	G	G	G	G	G	G	G	G	G	G	G	G	G	G	G
18	BICF2S23148092	49827354	A	A	A	A	A	A	A	A	A	A	A	A	A	A	A	A	A	A	A	A	A	A	A	A	A	A	A	A
18	BICF2P486389	49830667	C	C	C	C	C	C	C	C	C	C	C	C	C	C	C	C	C	C	C	C	C	C	C	C	C	C	C	C
18	CHR18_49835345	49835345	C	C	C	C	C	C	C	C	C	C	C	C	C	C	C	C	C	C	C	C	C	C	C	C	C	C	C	C
18	CHR18_49835624	49835624	A	A	A	A	A	A	A	A	A	A	A	A	A	A	A	A	A	A	A	A	A	A	A	A	A	A	A	A
18	BICF2S23513573	49855325	T	T	T	T	T	T	T	T	T	T	T	T	T	T	T	T	T	T	T	T	T	T	T	T	T	T	T	T
18	CHR18_49859422	49859422	G	G	G	G	G	G	G	G	G	G	G	G	G	G	G	G	G	G	G	G	G	G	G	G	G	G	G	G
18	CHR18_49869600	49869600	C	C	C	C	C	C	C	C	C	C	C	C	C	C	C	C	C	C	C	C	C	C	C	C	C	C	C	C
18	CHR18_49869681	49869681	A	A	A	A	A	A	A	A	A	A	A	A	A	A	A	A	A	A	A	A	A	A	A	A	A	A	A	A
18	BICF2P662700	49871624	C	C	0	0	C	C	C	C	C	C	C	C	C	C	C	C	C	C	C	C	C	C	C	C	C	C	C	C
18	CHR18_49876830	49876830	G	G	G	G	G	G	G	G	G	G	G	G	G	G	G	G	G	G	G	G	G	G	G	G	G	G	G	G
18	CHR18_49877903	49877903	A	A	A	A	A	A	A	A	A	A	A	A	A	A	A	A	A	A	A	A	A	A	A	A	A	A	A	A
18	BICF2P1230432	49878498	C	C	C	C	C	C	C	C	C	C	C	C	C	C	C	C	C	C	C	C	C	C	C	C	C	C	C	C
18	CHR18_49879398	49879398	T	T	T	T	T	T	T	T	T	T	T	T	T	T	T	T	T	T	T	T	T	T	T	T	T	T	T	T
18	CHR18_49881971	49881971	C	C	C	C	C	C	C	C	C	C	C	C	C	C	C	C	C	C	C	C	C	C	C	C	C	C	C	C
18	CHR18_49882762	49882762	C	C	C	C	C	C	C	C	C	C	C	C	C	C	C	C	C	C	C	C	C	C	C	C	C	C	C	C
18	CHR18_49888292	49888292	A	A	A	A	A	A	A	A	A	A	A	A	A	A	A	A	A	A	A	A	A	A	A	A	A	A	A	A
18	BICF2P354113	49890522	A	A	A	A	A	A	A	A	A	A	A	A	A	A	A	A	A	A	A	A	A	A	A	A	A	A	A	A
18	BICF2P856560	49909522	T	T	T	T	T	T	T	T	T	T	T	T	T	T	T	T	T	T	T	T	T	T	T	T	T	T	T	T
18	TIGRP2P257154_RS8794162	49924240	G	G	G	G	G	G	G	G	G	G	G	G	G	G	G	G	G	G	G	G	G	G	G	G	G	G	G	G
18	BICF2S23334143	49936354	A	A	A	A	A	A	A	A	A	A	A	A	A	A	A	A	A	A	A	A	A	A	A	A	A	A	A	A
18	BICF2P991307	49947942	T	T	T	T	T	T	T	T	T	T	T	T	T	T	T	T	T	T	T	T	T	T	T	T	T	T	T	T
18	BICF2P880099	49959058	C	C	C	C	C	C	C	C	C	C	C	C	C	C	C	C	C	C	C	C	C	C	C	C	C	C	C	C
18	BICF2P1017830	49961320	G	G	G	G	G	G	G	G	G	G	G	G	G	G	G	G	G	G	G	G	G	G	G	G	G	G	G	G
18	TIGRP2P257166_RS9090161	49975864	C	C	C	C	C	C	C	C	C	C	C	C	C	C	C	C	C	C	C	C	C	C	C	C	C	C	C	C
18	BICF2P762157	49988542	G	G	G	G	G	G	G	G	G	G	G	G	G	G	G	G	G	G	G	G	G	G	G	G	G	G	G	G
18	BICF2P357501	49992069	G	G	G	G	G	G	G	G	G	G	G	G	G	G	G	G	G	G	G	G	G	G	G	G	G	G	G	G
18	CHR18_49998974	49998974	C	C	C	C	C	C	C	C	C	C	C	C	C	C	C	C	C	C	C	C	C	C	C	C	C	C	C	C
18	CHR18_50002256	50002256	T	T	T	T	T	T	T	T	T	T	T	T	T	T	T	T	T	T	T	T	T	T	T	T	T	T	T	T
18	CHR18_50007760	50007760	G	G	G	G	G	G	G	G	G	G	G	G	G	G	G	G	G	G	G	G	G	G	G	G	G	G	G	G
18	BICF2S23256426	50008739	A	A	A	A	A	A	A	A	A	A	A	A	A	A	A	A	A	A	A	A	A	A	A	A	A	A	A	A
18	CHR18_50010505	50010505	A	A	A	A	A	A	A	A	A	A	A	A	A	A	A	A	A	A	A	A	A	A	A	A	A	A	A	A
18	CHR18_50014948	50014948	C	C	C	C	C	C	C	C	C	C	C	C	C	C	C	C	C	C	C	C	C	C	C	C	C	C	C	C
18	CHR18_50016939	50016939	C	C	C	C	C	C	C	C	C	C	C	C	C	C	C	C	C	C	C	C	C	C	C	C	C	C	C	C
18	BICF2P561549	50017504	C	C	C	C	C	C	C	C	C	C	C	C	C	C	C	C	C	C	C	C	C	C	C	C	C	C	C	C
18	CHR18_50017661	50017661	T	C	0	0	C	C	0	0	0	0	0	0	0	0	C	C	C	C	C	C	C	C	C	C	C	C	C	C
18	CHR18_50021336	50021336	G	G	G	G	G	G	G	G	G	G	G	G	G	G	G	G	G	G	G	G	G	G	G	G	G	G	G	G
18	CHR18_50021691	50021691	C	C	C	C	C	C	C	C	C	C	C	C	C	C	C	C	C	C	C	C	C	C	C	C	C	C	C	C
18	CHR18_50027227	50027227	C	C	C	C	C	C	C	C	C	C	C	C	C	C	C	C	C	C	C	C	C	C	C	C	C	C	C	C
18	BICF2P297134	50030091	G	G	G	G	G	G	G	G	G	G	G	G	G	G	G	G	G	G	G	G	G	G	G	G	G	G	G	G
18	CHR18_50033970	50033970	G	G	G	G	G	G	G	G	G	G	G	G	G	G	G	G	G	G	G	G	G	G	G	G	G	G	G	G
18	BICF2P818360	50035003	C	C	C	C	C	C	C	C	C	C	C	C	C	C	C	C	C	C	C	C	C	C	C	C	C	C	C	C
18	BICF2P1118749	50038225	G	G	G	G	G	G	G	G	G	G	G	G	G	G	A	G	A	G	A	G	A	G	G	G	A	G	G	G
18	CHR18_50038249	50038249	C	C	C	C	C	C	C	C	C	C	C	C	C	C	C	C	C	C	C	C	C	C	C	C	C	C	C	C
18	BICF2P1321100	50049300	A	A	A	A	A	A	A	A	A	A	A	A	A	A	A	A	A	A	A	A	A	A	A	A	A	A	A	A
18	CHR18_50050612	50050612	C	C	C	C	C	C	C	C	C	C	C	C	C	C	C	C	C	C	C	C	C	C	C	C	C	C	C	C
18	CHR18_50050735	50050735	T	T	T	T	T	T	T	T	T	T	T	T	T	T	T	T	T	T	T	T	T	T	T	T	T	T	T	T
18	CHR18_50055792	50055792	G	G	G	G	G	G	G	G	G	G	G	G	G	G	G	G	G	G	G	G	G	G	G	G	G	G	G	G
18	TIGRP2P257191_RS9061182	50059772	T	T	T	T	T	T	T	T	T	T	T	T	T	T	T	T	T	T	T	T	T	T	T	T	T	T	T	T
18	CHR18_50063708	50063708	G	G	G	G	G	G	G	G	G	G	G	G	G	G	G	G	G	G	G	G	G	G	G	G	G	G	G	G
18	CHR18_50064222	50064222	G	G	G	G	G	G	G	G	G	G	G	G	G	G	G	G	G	G	G	G	G	G	G	G	G	G	G	G
18	BICF2P1127143	50071790	C	C	C	C	C	C	C	C	C	C	C	C	C	C	C	C	C	C	C	C	C	C	C	C	C	C	C	C
18	BICF2P389456	50080944	G	G	0	0	G	G	G	G	0	0	G	G	G	G	G	G	G	G	G	G	G	G	G	G	G	G	G	G
18	BICF2P921606	50093104	0	0	0	0	0	0	0	0	0	0	0	0	0	0	0	0	0	0	0	0	0	0	0	0	0	0	0	0
18	BICF2P496954	50094039	G	G	G	G	G	G	G	G	G	G	G	G	G	G	C	G	C	G	C	G	C	G	G	G	C	G	G	G
18	BICF2P309942	50118469	G	G	G	G	G	G	G	G	G	G	G	G	G	G	G	G	G	G	G	G	G	G	G	G	G	G	G	G
18	BICF2P6876	50126578	C	C	C	C	C	C	C	C	C	C	C	C	C	C	C	C	C	C	C	C	C	C	C	C	C	C	C	C
18	CHR18_50127563	50127563	C	C	C	C	C	C	C	C	C	C	C	C	C	C	T	C	T	C	T	C	T	C	C	C	T	C	C	C
18	BICF2P6870	50127566	C	C	C	C	C	C	C	C	C	C	C	C	C	C	T	C	T	C	T	C	T	C	C	C	T	C	C	C
18	BICF2P1266531	50132634	C	C	0	0	C	C	C	C	C	C	C	C	C	C	T	C	T	C	T	C	T	C	C	C	T	C	C	C
18	BICF2P185061	50146304	C	C	C	C	C	C	C	C	C	C	C	C	0	0	C	C	C	C	C	C	C	C	C	C	C	C	C	C
18	BICF2S2344212	50149394	C	C	C	C	C	C	C	C	C	C	C	C	C	C	T	C	T	C	T	C	T	C	C	C	T	C	C	C
18	TIGRP2P257215_RS8817596	50152666	C	T	C	T	T	T	T	T	C	T	C	T	0	0	T	T	T	T	T	T	T	T	T	T	T	T	T	T
18	BICF2P1321081	50163445	T	T	T	T	T	T	T	T	T	T	T	T	T	T	C	T	C	T	C	T	C	T	T	T	C	T	T	T
18	BICF2P448303	50171222	A	A	A	A	A	A	A	A	A	A	A	A	A	A	G	A	G	A	G	A	G	A	A	A	G	A	A	A
18	BICF2S23618514	50173558	A	A	A	A	A	A	A	A	A	A	A	A	A	A	A	A	A	A	A	A	A	A	A	A	A	A	A	A
18	CHR18_50179824	50179824	G	G	0	0	G	G	G	G	G	G	G	G	G	G	G	G	G	G	G	G	G	G	G	G	G	G	G	G
18	CHR18_50186242	50186242	T	T	T	T	T	T	T	T	T	T	T	T	T	T	G	T	G	T	G	T	G	T	T	T	G	T	T	T
18	BICF2P1425447	50187888	T	T	T	T	T	T	T	T	T	T	T	T	T	T	C	T	C	T	C	T	C	T	T	T	C	T	T	T
18	BICF2P199781	50192767	A	A	A	A	A	A	A	A	A	A	A	A	A	A	G	A	G	A	G	A	G	A	A	A	G	A	A	A
18	BICF2P129634	50207107	C	C	C	C	C	C	C	C	C	C	C	C	C	C	C	C	C	C	C	C	C	C	C	C	C	C	C	C
18	BICF2P491865	50212511	0	0	A	A	A	A	0	0	A	A	0	0	A	A	C	A	C	A	C	A	C	A	A	A	C	A	A	A
18	BICF2S2294761	50229043	T	T	T	T	T	T	T	T	T	T	T	T	T	T	C	T	C	T	C	T	C	T	T	T	C	T	T	T
18	BICF2P760054	50239793	A	A	A	A	A	A	A	A	A	A	A	A	A	A	G	A	G	A	G	A	G	A	A	A	G	A	A	A
18	BICF2P774136	50244291	A	A	A	A	A	A	A	A	A	A	A	A	A	A	G	A	G	A	G	A	G	A	A	A	G	A	A	A
18	BICF2P269566	50256690	T	T	T	T	T	T	T	T	T	T	T	T	T	T	C	T	C	T	C	T	C	T	T	T	C	T	T	T
18	BICF2P352307	50273076	G	G	G	G	G	G	G	G	G	G	G	G	G	G	G	G	G	G	G	G	G	G	G	G	G	G	G	G
18	BICF2P600955	50278547	T	T	T	T	T	T	T	T	T	T	T	T	T	T	C	T	C	T	C	T	C	T	T	T	C	T	T	T
18	CHR18_50291093	50291093	C	C	C	C	C	C	C	C	C	C	C	C	C	C	C	C	C	C	C	C	C	C	C	C	C	C	C	C
18	BICF2S23760037	50291928	C	C	C	C	C	C	C	C	C	C	C	C	C	C	T	C	T	C	T	C	T	C	C	C	T	C	C	C
18	BICF2S2372080	50294170	G	G	0	0	G	G	0	0	0	0	G	G	0	0	G	G	G	G	G	G	G	G	G	G	G	G	G	G
18	BICF2P886405	50302002	A	A	A	A	A	A	A	A	A	A	A	A	A	A	A	A	A	A	A	A	A	A	A	A	A	A	A	A
18	BICF2P1331303	50317892	T	T	T	T	T	T	T	T	T	T	T	T	T	T	T	T	T	T	T	T	T	T	T	T	T	T	T	T
18	BICF2P601271	50322887	T	T	T	T	T	T	T	T	T	T	T	T	T	T	T	T	T	T	T	T	T	T	T	T	T	T	T	T
18	BICF2P660881	50335056	A	A	A	A	A	A	A	A	A	A	A	A	A	A	G	A	G	A	G	A	G	A	A	A	G	A	A	A
18	BICF2P987362	50350751	G	G	0	0	G	G	G	G	G	G	G	G	G	G	G	G	G	G	G	G	G	G	G	G	G	G	G	G
18	BICF2P539360	50368059	T	T	T	T	T	T	T	T	T	T	T	T	T	T	T	T	T	T	T	T	T	T	T	T	T	T	T	T
18	BICF2P565788	50369546	A	A	A	A	A	A	A	A	0	0	A	A	A	A	A	A	A	A	A	A	A	A	A	A	A	A	A	A
18	TIGRP2P257260_RS8703143	50384837	G	G	G	G	G	G	G	G	G	G	G	G	G	G	G	G	G	G	G	G	G	G	G	G	G	G	G	G
18	BICF2P216723	50394097	T	T	T	T	T	T	T	T	T	T	T	T	T	T	T	T	T	T	T	T	T	T	T	T	T	T	T	T
18	CHR18_50394876	50394876	C	C	C	C	C	C	C	C	C	C	C	C	C	C	C	C	C	C	C	C	C	C	C	C	C	C	C	C
18	BICF2P493282	50403892	0	0	0	0	0	0	A	A	0	0	0	0	A	A	G	A	G	A	G	A	G	A	A	A	G	A	A	A
18	BICF2P692874	50408233	C	C	C	C	C	C	C	C	C	C	C	C	C	C	C	C	C	C	C	C	C	C	C	C	C	C	C	C
18	BICF2P71304	50419514	T	C	0	0	0	0	T	C	0	0	C	C	0	0	C	C	C	C	C	C	C	C	C	C	C	C	C	C
18	BICF2P1329203	50442313	G	G	G	G	G	G	G	G	G	G	G	G	G	G	G	G	G	G	G	G	G	G	G	G	G	G	G	G
18	BICF2P638855	50455139	T	C	T	C	0	0	0	0	0	0	0	0	0	0	C	C	C	C	C	C	C	C	C	C	C	C	C	C
18	BICF2P402057	50466587	0	0	C	C	C	C	C	C	C	C	0	0	C	C	C	C	C	C	C	C	C	C	C	C	C	C	C	C
18	BICF2P1114254	50478013	G	G	G	G	G	G	G	G	G	G	G	G	G	G	G	G	G	G	G	G	G	G	G	G	G	G	G	G
18	BICF2S23318724	50483976	A	A	A	A	A	A	A	A	A	A	A	A	A	A	G	A	G	A	G	A	G	A	A	A	G	A	A	A
18	BICF2P76201	50491183	G	G	G	G	G	G	G	G	G	G	G	G	G	G	G	G	G	G	G	G	G	G	G	G	G	G	G	G
18	CHR18_50495503	50495503	C	C	C	C	C	C	C	C	C	C	C	C	C	C	C	C	C	C	C	C	C	C	C	C	C	C	C	C
18	CHR18_50495834	50495834	G	G	G	G	G	G	G	G	G	G	G	G	G	G	C	G	C	G	C	G	C	G	G	G	C	G	G	G
18	BICF2S23729128	50502450	C	C	C	C	C	C	C	C	C	C	C	C	C	C	C	C	C	C	C	C	C	C	C	C	C	C	C	C
18	CHR18_50506543	50506543	C	C	C	C	C	C	C	C	C	C	C	C	C	C	C	C	C	C	C	C	C	C	C	C	C	C	C	C
18	TIGRP2P257280_RS8798339	50507237	A	A	A	A	A	A	A	A	A	A	A	A	A	A	A	A	A	A	A	A	A	A	A	A	A	A	A	A
18	BICF2P982575	50507542	T	T	T	T	T	T	T	T	T	T	T	T	T	T	T	T	T	T	T	T	T	T	T	T	T	T	T	T
18	CHR18_50508282	50508282	G	G	G	G	G	G	G	G	G	G	G	G	G	G	A	G	A	G	A	G	A	G	G	G	A	G	G	G
18	CHR18_50509387	50509388	D	D	D	D	D	D	D	D	D	D	D	D	D	D	D	D	D	D	D	D	D	D	D	D	D	D	D	D
18	CHR18_50512258	50512258	C	C	C	C	C	C	C	C	C	C	C	C	C	C	G	C	G	C	G	C	G	C	C	C	G	C	C	C
18	BICF2P673322	50522226	T	T	T	T	T	T	T	T	T	T	T	T	T	T	T	T	T	T	T	T	T	T	T	T	T	T	T	T
18	BICF2P716236	50534623	C	C	C	C	C	C	C	C	C	C	C	C	C	C	C	C	C	C	C	C	C	C	C	C	C	C	C	C
18	TIGRP2P257301_RS9239545	50541117	A	G	A	G	0	0	A	G	A	G	A	G	A	G	G	G	G	G	G	G	G	G	G	G	G	G	G	G
18	BICF2P528153	50561036	A	G	A	G	A	G	A	G	0	0	0	0	A	G	G	G	G	G	G	G	G	G	G	G	G	G	G	G
18	BICF2P598561	50597939	A	A	A	A	A	A	A	A	A	A	A	A	A	A	A	A	A	A	A	A	A	A	A	A	A	A	A	A
18	TIGRP2P257326_RS9046162	50605013	G	G	0	0	G	G	G	G	G	G	G	G	G	G	G	G	G	G	G	G	G	G	G	G	G	G	G	G
18	BICF2P1155995	50618705	G	G	G	G	G	G	G	G	G	G	G	G	G	G	G	G	G	G	G	G	G	G	G	G	G	G	G	G
18	TIGRP2P257331_RS8834910	50624614	A	A	A	A	A	A	A	A	0	0	0	0	0	0	A	A	A	A	A	A	A	A	A	A	A	A	A	A
18	TIGRP2P257334_RS8817564	50633360	G	G	G	G	G	G	G	G	G	G	G	G	G	G	G	G	G	G	G	G	G	G	G	G	G	G	G	G
18	TIGRP2P257336_RS8522754	50647450	C	C	C	C	C	C	C	C	C	C	C	C	C	C	C	C	C	C	C	C	C	C	C	C	C	C	C	C
18	BICF2P328155	50665354	A	A	A	A	A	A	A	A	A	A	A	A	A	A	A	A	A	A	A	A	A	A	A	A	A	A	A	A
18	CHR18_50670423	50670423	G	G	G	G	G	G	G	G	G	G	G	G	G	G	G	G	G	G	G	G	G	G	G	G	G	G	G	G
18	BICF2P753571	50670735	T	C	T	C	0	0	0	0	0	0	C	C	T	C	C	C	C	C	C	C	C	C	C	C	C	C	C	C
18	BICF2P753570	50670960	G	G	G	G	G	G	G	G	G	G	0	0	0	0	G	G	G	G	G	G	G	G	G	G	G	G	G	G
18	CHR18_50671129	50671129	G	G	G	G	G	G	G	G	G	G	G	G	G	G	T	G	T	G	T	G	T	G	G	G	T	G	G	G
18	BICF2P999611	50672178	C	C	C	C	C	C	C	C	C	C	C	C	C	C	C	C	C	C	C	C	C	C	C	C	C	C	C	C
18	BICF2P595902	50689370	C	C	C	C	C	C	C	C	C	C	C	C	C	C	C	C	C	C	C	C	C	C	C	C	C	C	C	C
18	BICF2P327014	50703415	A	A	A	A	A	A	A	A	A	A	A	A	A	A	G	A	G	A	G	A	G	A	A	A	G	A	A	A
18	TIGRP2P257350_RS8659648	50715192	T	T	T	T	T	T	T	T	T	T	T	T	T	T	T	T	T	T	T	T	T	T	T	T	T	T	T	T
18	BICF2P849566	50725657	A	A	A	A	A	A	A	A	A	A	A	A	A	A	A	A	A	A	A	A	A	A	A	A	A	A	A	A
18	CHR18_50744669	50744669	T	T	T	T	T	T	0	0	0	0	T	T	T	T	T	T	T	T	T	T	T	T	T	T	T	T	T	T
18	CHR18_50744962	50744962	C	C	C	C	C	C	C	C	C	C	C	C	C	C	T	C	T	C	T	C	T	C	C	C	T	C	C	C
18	CHR18_50747085	50747085	G	G	G	G	G	G	G	G	G	G	G	G	G	G	G	G	G	G	G	G	G	G	G	G	G	G	G	G
18	BICF2P1138120	50747821	C	C	C	C	C	C	C	C	C	C	C	C	C	C	C	C	C	C	C	C	C	C	C	C	C	C	C	C
18	TIGRP2P257353_RS8710167	50749658	0	0	0	0	0	0	0	0	0	0	0	0	0	0	G	G	G	G	G	G	G	G	G	G	G	G	G	G
18	BICF2P595533	50760018	C	C	C	C	C	C	C	C	C	C	C	C	C	C	C	C	C	C	C	C	C	C	C	C	C	C	C	C
18	BICF2P595532	50760319	C	C	0	0	C	C	C	C	0	0	C	C	C	C	C	C	C	C	C	C	C	C	C	C	C	C	C	C
18	BICF2P595531	50760343	C	C	C	C	C	C	C	C	C	C	C	C	C	C	C	C	C	C	C	C	C	C	C	C	C	C	C	C
18	CHR18_50760801	50760801	T	T	T	T	T	T	T	T	T	T	T	T	T	T	T	T	T	T	T	T	T	T	T	T	T	T	T	T
18	BICF2S23642263	50760942	T	T	T	T	T	T	T	T	T	T	T	T	T	T	C	T	C	T	C	T	C	T	T	T	C	T	T	T
18	BICF2P986209	50766351	G	G	G	G	G	G	G	G	G	G	G	G	G	G	G	G	G	G	G	G	G	G	G	G	G	G	G	G
18	CHR18_50781686	50781686	0	0	0	0	0	0	0	0	0	0	0	0	0	0	0	0	0	0	0	0	0	0	0	0	0	0	0	0
18	CHR18_50784561	50784561	G	G	G	G	G	G	G	G	G	G	G	G	G	G	G	G	G	G	G	G	G	G	G	G	G	G	G	G
18	BICF2P429164	50786788	G	G	G	G	G	G	G	G	G	G	G	G	G	G	G	G	G	G	G	G	G	G	G	G	G	G	G	G
18	CHR18_50787057	50787057	A	A	A	A	A	A	A	A	A	A	A	A	A	A	A	A	A	A	A	A	A	A	A	A	A	A	A	A
18	BICF2P753111	50794266	A	A	A	A	A	A	A	A	A	A	A	A	A	A	A	A	A	A	A	A	A	A	A	A	A	A	A	A
18	CHR18_50800491	50800491	G	G	G	G	G	G	G	G	G	G	G	G	G	G	A	G	A	G	A	G	A	G	G	G	A	G	G	G
18	CHR18_50800578	50800578	A	A	A	A	A	A	A	A	A	A	A	A	A	A	A	A	A	A	A	A	A	A	A	A	A	A	A	A
18	TIGRP2P257356_RS9068001	50801047	A	A	A	A	A	A	A	A	A	A	A	A	A	A	A	A	A	A	A	A	A	A	A	A	A	A	A	A
18	CHR18_50806867	50806867	C	C	C	C	C	C	C	C	C	C	C	C	C	C	C	C	C	C	C	C	C	C	C	C	C	C	C	C
18	BICF2P1238284	50816131	A	A	A	A	A	A	A	A	A	A	A	A	A	A	G	A	G	A	G	A	G	A	A	A	G	A	A	A
18	CHR18_50818239	50818239	T	T	0	0	T	T	T	T	0	0	T	T	T	T	T	T	T	T	T	T	T	T	T	T	T	T	T	T
18	CHR18_50819401	50819401	T	T	T	T	T	T	T	T	T	T	T	T	T	T	C	T	C	T	C	T	C	T	T	T	C	T	T	T
18	BICF2P102870	50823190	C	C	0	0	C	C	C	C	0	0	C	C	C	C	C	C	C	C	C	C	C	C	C	C	C	C	C	C
18	BICF2P1243401	50831579	G	G	G	G	G	G	G	G	G	G	G	G	G	G	G	G	G	G	G	G	G	G	G	G	G	G	G	G
18	BICF2S23245261	50844044	C	C	C	C	C	C	C	C	C	C	C	C	C	C	C	C	C	C	C	C	C	C	C	C	C	C	C	C
18	BICF2P239886	50856173	A	A	A	A	A	A	A	A	A	A	A	A	A	A	G	A	G	A	G	A	G	A	A	A	G	A	A	A
18	BICF2S23510429	50866672	C	C	C	C	C	C	C	C	C	C	C	C	C	C	T	C	T	C	T	C	T	C	C	C	T	C	C	C
18	BICF2P1282644	50882472	C	C	0	0	C	C	C	C	C	C	C	C	C	C	C	C	C	C	C	C	C	C	C	C	C	C	C	C
18	BICF2P730685	50886657	0	0	T	T	T	T	T	T	T	T	0	0	T	T	C	T	C	T	C	T	C	T	T	T	C	T	T	T
18	BICF2P669674	50888317	G	G	G	G	G	G	G	G	G	G	G	G	G	G	T	G	T	G	T	G	T	G	G	G	T	G	G	G
18	CHR18_50894008	50894008	G	G	G	G	G	G	G	G	G	G	G	G	G	G	A	G	A	G	A	G	A	G	G	G	A	G	G	G
18	BICF2P660897	50906528	A	A	A	A	A	A	A	A	A	A	A	A	A	A	A	A	A	A	A	A	A	A	A	A	A	A	A	A
18	BICF2P868186	50912638	G	G	G	G	G	G	G	G	G	G	G	G	G	G	G	G	G	G	G	G	G	G	G	G	G	G	G	G
18	BICF2P1385556	50924730	G	G	G	G	G	G	G	G	G	G	G	G	G	G	G	G	G	G	G	G	G	G	G	G	G	G	G	G
18	BICF2P1083379	50938142	0	0	A	G	G	G	A	G	A	G	G	G	A	G	G	G	G	G	G	G	G	G	G	G	G	G	G	G
18	CHR18_50950809	50950809	G	G	G	G	G	G	G	G	G	G	G	G	G	G	A	G	A	G	A	G	A	G	G	G	A	G	G	G
18	BICF2P1337479	50953962	G	G	G	G	G	G	G	G	G	G	G	G	G	G	A	G	A	G	A	G	A	G	G	G	A	G	G	G
18	BICF2P1337484	50954460	A	A	A	A	A	A	A	A	A	A	A	A	A	A	G	A	G	A	G	A	G	A	A	A	G	A	A	A
18	BICF2P1337495	50955656	A	A	A	A	A	A	A	A	A	A	A	A	A	A	G	A	G	A	G	A	G	A	A	A	G	A	A	A
18	BICF2P1337502	50956143	A	A	A	A	A	A	A	A	A	A	A	A	A	A	G	A	G	A	G	A	G	A	A	A	G	A	A	A
18	CHR18_50957219	50957219	T	T	T	T	T	T	T	T	T	T	T	T	T	T	T	T	T	T	T	T	T	T	T	T	T	T	T	T
18	CHR18_50966220	50966220	C	C	C	C	C	C	C	C	C	C	C	C	C	C	C	C	C	C	C	C	C	C	C	C	C	C	C	C
18	TIGRP2P257410_RS8587024	50970070	C	C	C	C	C	C	C	C	C	C	C	C	C	C	C	C	C	C	C	C	C	C	C	C	C	C	C	C
18	BICF2P1334915	50971067	G	G	G	G	G	G	G	G	G	G	G	G	G	G	G	G	G	G	G	G	G	G	G	G	G	G	G	G
18	BICF2P1256993	50977528	C	C	C	C	C	C	C	C	0	0	C	C	C	C	C	C	C	C	C	C	C	C	C	C	C	C	C	C
18	CHR18_50980224	50980224	0	0	C	G	0	0	0	0	0	0	0	0	0	0	C	G	C	G	C	G	C	G	G	G	C	G	G	G
18	TIGRP2P257416_RS8817008	50981597	T	T	T	T	T	T	T	T	T	T	T	T	T	T	C	T	C	T	C	T	C	T	T	T	C	T	T	T
18	BICF2P326274	50983404	0	0	0	0	0	0	0	0	0	0	0	0	T	C	C	C	C	C	C	C	C	C	C	C	C	C	C	C
18	BICF2S2364601	50990564	C	C	C	C	C	C	C	C	C	C	C	C	C	C	C	C	C	C	C	C	C	C	C	C	C	C	C	C
18	CHR18_50993187	50993187	G	G	G	G	G	G	G	G	G	G	G	G	G	G	G	G	G	G	G	G	G	G	G	G	G	G	G	G
18	BICF2P242394	50993472	0	0	0	0	C	C	C	C	C	C	0	0	C	C	C	C	C	C	C	C	C	C	C	C	C	C	C	C
18	CHR18_50993587	50993587	G	G	G	G	G	G	G	G	G	G	G	G	G	G	G	G	G	G	G	G	G	G	G	G	G	G	G	G
18	BICF2P700982	50995523	T	T	T	T	T	T	T	T	T	T	T	T	T	T	T	T	T	T	T	T	T	T	T	T	T	T	T	T
18	CHR18_50996510	50996510	G	G	G	G	G	G	G	G	G	G	G	G	G	G	G	G	G	G	G	G	G	G	G	G	G	G	G	G
18	BICF2P885792	50997006	T	T	T	T	T	T	T	T	T	T	T	T	T	T	T	T	T	T	T	T	T	T	T	T	T	T	T	T
18	BICF2P285239	51007365	A	A	A	A	A	A	A	A	A	A	A	A	A	A	A	A	A	A	A	A	A	A	A	A	A	A	A	A
18	CHR18_51016585	51016585	G	G	G	G	G	G	G	G	G	G	G	G	G	G	G	G	G	G	G	G	G	G	G	G	G	G	G	G
18	BICF2P714543	51019237	G	G	G	G	G	G	G	G	G	G	G	G	G	G	G	G	G	G	G	G	G	G	G	G	G	G	G	G
18	CHR18_51019854	51019854	G	G	G	G	G	G	G	G	G	G	G	G	G	G	A	G	A	G	A	G	A	G	G	G	A	G	G	G
18	CHR18_51020722	51020722	A	A	A	A	A	A	A	A	A	A	A	A	A	A	A	A	A	A	A	A	A	A	A	A	A	A	A	A
18	CHR18_51023030	51023030	T	T	T	T	T	T	T	T	T	T	T	T	T	T	T	T	T	T	T	T	T	T	T	T	T	T	T	T
18	BICF2P1393688	51031594	0	0	0	0	T	T	T	T	T	T	T	T	T	T	T	T	T	T	T	T	T	T	T	T	T	T	T	T
18	BICF2P152937	51037271	G	G	G	G	G	G	G	G	G	G	G	G	G	G	G	G	G	G	G	G	G	G	G	G	G	G	G	G
18	TIGRP2P257427_RS8883528	51048409	A	A	A	A	A	A	A	A	A	A	A	A	A	A	A	A	A	A	A	A	A	A	A	A	A	A	A	A
18	BICF2S22914876	51072043	A	A	A	A	A	A	A	A	A	A	A	A	A	A	A	A	A	A	A	A	A	A	A	A	A	A	A	A
18	BICF2P475440	51084117	T	T	T	T	T	T	T	T	T	T	T	T	T	T	T	T	T	T	T	T	T	T	T	T	T	T	T	T
18	CHR18_51085894	51085894	G	G	G	G	G	G	G	G	G	G	G	G	G	G	G	G	G	G	G	G	G	G	G	G	G	G	G	G
18	CHR18_51094034	51094034	C	C	C	C	C	C	C	C	C	C	C	C	C	C	C	C	C	C	C	C	C	C	C	C	C	C	C	C
18	CHR18_51106342	51106342	G	G	G	G	G	G	G	G	G	G	G	G	G	G	G	G	G	G	G	G	G	G	G	G	G	G	G	G
18	CHR18_51117025	51117025	T	T	T	T	T	T	T	T	T	T	T	T	T	T	T	T	T	T	T	T	T	T	T	T	T	T	T	T
18	CHR18_51133585	51133585	T	T	T	T	T	T	T	T	T	T	T	T	T	T	T	T	T	T	T	T	T	T	T	T	T	T	T	T
18	TIGRP2P257435_RS8515439	51146290	C	C	0	0	C	C	C	C	0	0	C	C	0	0	C	C	C	C	C	C	C	C	C	C	C	C	C	C
18	BICF2P1385061	51160994	T	T	T	T	T	T	T	T	T	T	T	T	T	T	T	T	T	T	T	T	T	T	T	T	T	T	T	T
18	TIGRP2P257443_RS8758924	51175782	A	A	A	A	A	A	A	A	A	A	A	A	A	A	A	A	A	A	A	A	A	A	A	A	A	A	A	A
18	BICF2P404015	51189791	C	C	C	C	C	C	C	C	C	C	C	C	C	C	C	C	C	C	C	C	C	C	C	C	C	C	C	C
18	CHR18_51197733	51197733	G	G	G	G	G	G	G	G	G	G	G	G	G	G	G	G	G	G	G	G	G	G	G	G	G	G	G	G
18	BICF2P498566	51197816	0	0	T	C	C	C	C	C	T	C	0	0	0	0	C	C	C	C	C	C	C	C	C	C	C	C	C	C
18	BICF2P647693	51214572	T	T	T	T	T	T	T	T	T	T	T	T	T	T	T	T	T	T	T	T	T	T	T	T	T	T	T	T
18	CHR18_51223313	51223313	C	C	C	C	C	C	C	C	C	C	C	C	C	C	C	C	C	C	C	C	C	C	C	C	C	C	C	C
18	CHR18_51223474	51223474	G	G	G	G	G	G	G	G	G	G	G	G	G	G	A	G	A	G	A	G	A	G	G	G	A	G	G	G
18	BICF2S23449093	51224157	T	T	T	T	T	T	T	T	T	T	T	T	T	T	C	T	C	T	C	T	C	T	T	T	C	T	T	T
18	BICF2S22951207	51225339	T	T	T	T	T	T	T	T	T	T	T	T	T	T	G	T	G	T	G	T	G	T	T	T	G	T	T	T
18	TIGRP2P257455_RS8639054	51234825	0	0	0	0	0	0	0	0	0	0	0	0	0	0	0	0	0	0	0	0	0	0	0	0	0	0	0	0
18	CHR18_51250013	51250013	C	C	C	C	C	C	C	C	C	C	C	C	C	C	T	C	T	C	T	C	T	C	C	C	T	C	C	C
18	CHR18_51250814	51250814	0	0	0	0	0	0	0	0	0	0	0	0	0	0	0	0	0	0	0	0	0	0	0	0	0	0	0	0
18	CHR18_51250940	51250940	A	A	A	A	A	A	A	A	A	A	A	A	A	A	C	A	C	A	C	A	C	A	A	A	C	A	A	A
18	CHR18_51251201	51251201	G	G	G	G	G	G	G	G	G	G	G	G	G	G	G	G	G	G	G	G	G	G	G	G	G	G	G	G
18	CHR18_51252579	51252579	G	G	G	G	G	G	G	G	G	G	G	G	G	G	A	G	A	G	A	G	A	G	G	G	A	G	G	G
18	BICF2P1121006	51254107	G	G	G	G	G	G	G	G	G	G	G	G	G	G	G	G	G	G	G	G	G	G	G	G	G	G	G	G
18	CHR18_51260175	51260175	C	C	C	C	C	C	C	C	C	C	C	C	C	C	C	C	C	C	C	C	C	C	C	C	C	C	C	C
18	BICF2S23645462	51262111	G	G	G	G	G	G	G	G	G	G	G	G	G	G	G	G	G	G	G	G	G	G	G	G	G	G	G	G
18	BICF2P1392464	51272122	G	G	G	G	G	G	G	G	G	G	G	G	G	G	G	G	G	G	G	G	G	G	G	G	G	G	G	G
18	CHR18_51272862	51272862	A	A	A	A	A	A	A	A	A	A	0	0	A	A	0	0	A	A	A	A	A	A	A	A	A	A	A	A
18	CHR18_51274431	51274431	G	G	G	G	G	G	G	G	G	G	G	G	G	G	G	G	G	G	G	G	G	G	G	G	G	G	G	G
18	CHR18_51275411	51275411	C	C	C	C	C	C	C	C	C	C	C	C	C	C	C	C	C	C	C	C	C	C	C	C	C	C	C	C
18	CHR18_51276566	51276566	C	C	C	C	C	C	C	C	C	C	C	C	C	C	C	C	C	C	C	C	C	C	C	C	C	C	C	C
18	BICF2P514029	51279340	0	0	0	0	0	0	0	0	T	C	C	C	0	0	C	C	C	C	C	C	C	C	C	C	C	C	C	C
18	BICF2P1217541	51293640	C	C	C	C	C	C	C	C	C	C	C	C	C	C	C	C	C	C	C	C	C	C	C	C	C	C	C	C
18	BICF2S2321567	51310415	A	A	A	A	A	A	A	A	A	A	A	A	A	A	A	A	A	A	A	A	A	A	A	A	A	A	A	A
18	BICF2P257479	51318445	T	T	T	T	T	T	T	T	T	T	T	T	T	T	T	T	T	T	T	T	T	T	T	T	T	T	T	T
18	CHR18_51319049	51319049	G	G	G	G	G	G	G	G	G	G	G	G	G	G	G	G	G	G	G	G	G	G	G	G	G	G	G	G
18	CHR18_51321086	51321086	C	C	C	C	C	C	C	C	C	C	C	C	C	C	C	C	C	C	C	C	C	C	C	C	C	C	C	C
18	CHR18_51321397	51321397	T	T	T	T	T	T	T	T	T	T	T	T	T	T	T	T	T	T	T	T	T	T	T	T	T	T	T	T
18	CHR18_51321422	51321422	C	C	C	C	C	C	C	C	C	C	C	C	C	C	C	C	C	C	C	C	C	C	C	C	C	C	C	C
18	CHR18_51321888	51321888	0	0	A	A	0	0	A	A	0	0	0	0	0	0	A	A	A	A	A	A	A	A	A	A	A	A	A	A
18	CHR18_51322232	51322232	G	G	0	0	G	G	G	G	G	G	G	G	G	G	G	G	G	G	G	G	G	G	G	G	G	G	G	G
18	BICF2S23762769	51333432	G	G	G	G	G	G	G	G	G	G	G	G	G	G	G	G	G	G	G	G	G	G	G	G	G	G	G	G
18	BICF2P1270316	51345169	G	G	G	G	G	G	G	G	G	G	G	G	G	G	G	G	G	G	G	G	G	G	G	G	G	G	G	G
18	BICF2P1323622	51347160	A	A	A	A	A	A	A	A	A	A	A	A	A	A	A	A	A	A	A	A	A	A	A	A	A	A	A	A
18	CHR18_51348323	51348323	C	C	T	C	C	C	C	C	C	C	C	C	C	C	C	C	C	C	C	C	C	C	C	C	C	C	C	C
18	BICF2P1323626	51348502	G	G	G	G	G	G	G	G	G	G	G	G	G	G	G	G	G	G	G	G	G	G	G	G	G	G	G	G
18	CHR18_51349402	51349402	T	T	T	T	T	T	T	T	T	T	T	T	T	T	T	T	T	T	T	T	T	T	T	T	T	T	T	T
18	CHR18_51349627	51349627	C	C	C	C	C	C	C	C	C	C	C	C	C	C	C	C	C	C	C	C	C	C	C	C	C	C	C	C
18	CHR18_51349994	51349994	C	C	C	C	C	C	C	C	C	C	C	C	C	C	C	C	C	C	C	C	C	C	C	C	C	C	C	C
18	CHR18_51350753	51350753	C	C	C	C	C	C	C	C	C	C	C	C	C	C	C	C	C	C	C	C	C	C	C	C	C	C	C	C
18	CHR18_51354934	51354934	G	G	G	G	G	G	G	G	G	G	G	G	G	G	A	G	A	G	A	G	A	G	G	G	A	G	G	G
18	CHR18_51355645	51355645	C	C	C	C	C	C	C	C	C	C	C	C	C	C	C	C	C	C	C	C	C	C	C	C	C	C	C	C
18	CHR18_51357771	51357771	G	G	G	G	G	G	G	G	G	G	G	G	G	G	G	G	G	G	G	G	G	G	G	G	G	G	G	G
18	BICF2P288374	51361895	G	G	G	G	G	G	G	G	G	G	G	G	G	G	T	G	T	G	T	G	T	G	G	G	T	G	G	G
18	BICF2P680854	51369702	0	0	T	T	0	0	T	T	T	T	T	T	0	0	T	T	T	T	T	T	T	T	T	T	T	T	T	T
18	CHR18_51377961	51377961	G	G	G	G	G	G	G	G	G	G	G	G	G	G	G	G	G	G	G	G	G	G	G	G	G	G	G	G
18	BICF2P619175	51378264	T	T	T	T	T	T	T	T	T	T	T	T	T	T	C	T	C	T	C	T	C	T	T	T	C	T	T	T
18	CHR18_51378523	51378523	C	C	C	C	C	C	C	C	C	C	C	C	C	C	T	C	T	C	T	C	T	C	C	C	T	C	C	C
18	CHR18_51379969	51379969	C	C	C	C	C	C	C	C	C	C	C	C	C	C	C	C	C	C	C	C	C	C	C	C	C	C	C	C
18	BICF2P1029015	51380355	C	C	C	C	C	C	C	C	0	0	C	C	C	C	C	C	C	C	C	C	C	C	C	C	C	C	C	C
18	CHR18_51380582	51380582	C	C	C	C	C	C	C	C	C	C	C	C	C	C	C	C	C	C	C	C	C	C	C	C	C	C	C	C
18	BICF2S23114247	51380938	C	C	0	0	C	C	C	C	C	C	C	C	C	C	C	C	C	C	C	C	C	C	C	C	C	C	C	C
18	CHR18_51381218	51381218	C	C	C	C	C	C	C	C	C	C	C	C	C	C	C	C	C	C	C	C	C	C	C	C	C	C	C	C
18	BICF2S23632166	51381859	C	C	C	C	C	C	C	C	C	C	C	C	C	C	T	C	T	C	T	C	T	C	C	C	T	C	C	C
18	TIGRP2P257487_RS8554595	51393624	C	C	C	C	C	C	C	C	C	C	C	C	C	C	T	C	T	C	T	C	T	C	C	C	T	C	C	C
18	CHR18_51397262	51397262	T	T	T	T	T	T	T	T	T	T	T	T	T	T	T	T	T	T	T	T	T	T	T	T	T	T	T	T
18	CHR18_51399446	51399446	T	T	T	T	T	T	T	T	T	T	T	T	T	T	T	T	T	T	T	T	T	T	T	T	T	T	T	T
18	CHR18_51399895	51399895	0	0	0	0	0	0	0	0	0	0	0	0	0	0	0	0	0	0	0	0	0	0	0	0	0	0	0	0
18	BICF2P307626	51404191	A	A	A	A	A	A	A	A	A	A	A	A	A	A	A	A	A	A	A	A	A	A	A	A	A	A	A	A
18	TIGRP2P257495_RS8750864	51410306	C	C	C	C	C	C	C	C	C	C	C	C	C	C	C	C	C	C	C	C	C	C	C	C	C	C	C	C
18	BICF2S23642052	51422635	C	C	C	C	C	C	C	C	C	C	C	C	C	C	C	C	C	C	C	C	C	C	C	C	C	C	C	C
18	CHR18_51424809	51424809	T	T	T	T	T	T	T	T	T	T	T	T	T	T	T	T	T	T	T	T	T	T	T	T	T	T	T	T
18	CHR18_51425175	51425175	D	D	D	D	D	D	D	D	D	D	D	D	D	D	D	D	D	D	D	D	D	D	D	D	D	D	D	D
18	BICF2S23056626	51441896	T	G	T	G	G	G	G	G	0	0	T	G	G	G	G	G	G	G	G	G	G	G	G	G	G	G	G	G
18	TIGRP2P257502_RS8543850	51453263	T	T	T	T	T	T	T	T	T	T	T	T	T	T	T	T	T	T	T	T	T	T	T	T	T	T	T	T
18	CHR18_51454335	51454335	G	G	0	0	G	G	G	G	G	G	G	G	G	G	G	G	G	G	G	G	G	G	G	G	G	G	G	G
18	BICF2S23526288	51454870	T	T	T	T	T	T	T	T	T	T	T	T	T	T	T	T	T	T	T	T	T	T	T	T	T	T	T	T
18	BICF2P350163	51462024	0	0	T	T	T	T	0	0	0	0	0	0	0	0	T	T	T	T	T	T	T	T	T	T	T	T	T	T
18	CHR18_51463278	51463278	A	A	A	A	A	A	A	A	A	A	A	A	A	A	A	A	A	A	A	A	A	A	A	A	A	A	A	A
18	CHR18_51476162	51476162	A	A	A	A	A	A	A	A	A	A	A	A	A	A	A	A	A	A	A	A	A	A	A	A	A	A	A	A
18	BICF2P1032469	51476954	C	C	C	C	C	C	C	C	C	C	C	C	C	C	C	C	C	C	C	C	C	C	C	C	C	C	C	C
18	CHR18_51497781	51497781	C	C	0	0	C	C	C	C	C	C	C	C	0	0	C	C	C	C	C	C	C	C	C	C	C	C	C	C
18	BICF2S2304860	51501123	G	G	0	0	G	G	G	G	G	G	G	G	G	G	G	G	G	G	G	G	G	G	G	G	G	G	G	G
18	BICF2P455372	51513399	G	G	G	G	G	G	G	G	G	G	G	G	G	G	G	G	G	G	G	G	G	G	G	G	G	G	G	G
18	BICF2P617199	51522712	C	C	C	C	C	C	C	C	C	C	C	C	C	C	C	C	C	C	C	C	C	C	C	C	C	C	C	C
18	BICF2P681930	51531470	C	C	C	C	C	C	C	C	C	C	C	C	C	C	C	C	C	C	C	C	C	C	C	C	C	C	C	C
18	BICF2S23026958	51551436	T	T	T	T	T	T	T	T	T	T	T	T	T	T	T	T	T	T	T	T	T	T	T	T	T	T	T	T
18	TIGRP2P257527_RS9095347	51554028	G	G	G	G	G	G	G	G	G	G	G	G	G	G	G	G	G	G	G	G	G	G	G	G	G	G	G	G
18	CHR18_51557791	51557791	G	G	G	G	G	G	G	G	G	G	G	G	G	G	G	G	G	G	G	G	G	G	G	G	G	G	G	G
18	BICF2P1233800	51559574	T	T	T	T	T	T	T	T	T	T	T	T	T	T	T	T	T	T	T	T	T	T	T	T	T	T	T	T
18	BICF2P1233797	51560258	C	C	C	C	C	C	C	C	C	C	C	C	C	C	C	C	C	C	C	C	C	C	C	C	C	C	C	C
18	CHR18_51561541	51561541	T	T	T	T	T	T	T	T	T	T	T	T	T	T	T	T	T	T	T	T	T	T	T	T	T	T	T	T
18	CHR18_51563506	51563506	0	0	0	0	0	0	0	0	0	0	0	0	0	0	0	0	0	0	0	0	0	0	0	0	0	0	0	0
18	BICF2P1294726	51567888	G	G	G	G	G	G	G	G	G	G	G	G	G	G	G	G	G	G	G	G	G	G	G	G	G	G	G	G
18	CHR18_51571606	51571606	C	C	C	C	C	C	C	C	C	C	C	C	C	C	C	C	C	C	C	C	C	C	C	C	C	C	C	C
18	CHR18_51575202	51575202	G	G	G	G	G	G	G	G	G	G	G	G	G	G	G	G	G	G	G	G	G	G	G	G	G	G	G	G
18	BICF2S2336963	51585275	G	G	G	G	G	G	G	G	G	G	G	G	G	G	G	G	G	G	G	G	G	G	G	G	G	G	G	G
18	CHR18_51589873	51589873	G	G	G	G	G	G	G	G	G	G	G	G	G	G	G	G	G	G	G	G	G	G	G	G	G	G	G	G
18	BICF2S2377144	51590933	0	0	0	0	C	C	C	C	C	C	C	C	C	C	C	C	C	C	C	C	C	C	C	C	C	C	C	C
18	BICF2P380283	51600202	C	C	C	C	C	C	C	C	C	C	C	C	C	C	C	C	C	C	C	C	C	C	C	C	C	C	C	C
18	CHR18_51610759	51610759	G	G	G	G	G	G	G	G	G	G	G	G	G	G	A	G	A	G	A	G	A	G	G	G	A	G	G	G
18	BICF2S23732482	51612051	C	C	0	0	C	C	C	C	C	C	C	C	C	C	C	C	C	C	C	C	C	C	C	C	C	C	C	C
18	CHR18_51613662	51613662	G	G	0	0	G	G	G	G	G	G	G	G	G	G	A	G	A	G	A	G	A	G	G	G	A	G	G	G
18	CHR18_51621445	51621445	C	C	T	C	C	C	T	C	T	C	C	C	0	0	C	C	C	C	C	C	C	C	C	C	C	C	C	C
18	BICF2P210400	51623010	C	C	C	C	C	C	C	C	C	C	C	C	C	C	T	C	T	C	T	C	T	C	C	C	T	C	C	C
18	CHR18_51623482	51623482	C	C	C	C	C	C	C	C	C	C	C	C	C	C	T	C	T	C	T	C	T	C	C	C	T	C	C	C
18	CHR18_51624685	51624685	G	G	G	G	G	G	G	G	G	G	G	G	G	G	T	G	T	G	T	G	T	G	G	G	T	G	G	G
18	BICF2P550699	51636826	T	T	T	T	T	T	T	T	T	T	T	T	T	T	T	T	T	T	T	T	T	T	T	T	T	T	T	T
18	BICF2P346272	51646949	C	C	0	0	C	C	C	C	C	C	C	C	C	C	T	C	T	C	T	C	T	C	C	C	T	C	C	C
18	CHR18_51664268	51664268	G	G	G	G	G	G	G	G	G	G	G	G	G	G	G	G	G	G	G	G	G	G	G	G	G	G	G	G
18	CHR18_51664555	51664555	C	C	C	C	C	C	C	C	C	C	C	C	C	C	T	C	T	C	T	C	T	C	C	C	T	C	C	C
18	BICF2P890725	51667485	C	C	C	C	C	C	C	C	C	C	C	C	C	C	T	C	T	C	T	C	T	C	C	C	T	C	C	C
18	TIGRP2P257539_RS9164396	51669791	G	G	G	G	G	G	G	G	G	G	G	G	G	G	G	G	G	G	G	G	G	G	G	G	G	G	G	G
18	TIGRP2P257540_RS8913318	51682378	G	G	G	G	G	G	G	G	G	G	G	G	G	G	A	G	A	G	A	G	A	G	G	G	A	G	G	G
18	TIGRP2P257552_RS8683720	51693081	G	G	G	G	G	G	G	G	G	G	G	G	G	G	G	G	G	G	G	G	G	G	G	G	G	G	G	G
18	TIGRP2P257554_RS8864638	51708292	G	G	G	G	G	G	G	G	G	G	G	G	G	G	A	G	A	G	A	G	A	G	G	G	A	G	G	G
18	BICF2P1459728	51732670	C	C	0	0	C	C	C	C	C	C	C	C	C	C	T	C	T	C	T	C	T	C	C	C	T	C	C	C
18	BICF2P426574	51738635	T	T	T	T	T	T	T	T	T	T	T	T	T	T	G	T	G	T	G	T	G	T	T	T	G	T	T	T
18	BICF2P1132779	51752387	C	C	C	C	C	C	C	C	C	C	C	C	C	C	C	C	C	C	C	C	C	C	C	C	C	C	C	C
18	BICF2P1445667	51761520	T	T	T	T	T	T	T	T	T	T	T	T	T	T	G	T	G	T	G	T	G	T	T	T	G	T	T	T
18	BICF2P1445665	51762597	A	A	A	A	A	A	A	A	A	A	A	A	A	A	A	A	A	A	A	A	A	A	A	A	A	A	A	A
18	BICF2P1047524	51771281	A	A	A	A	A	A	A	A	A	A	A	A	A	A	G	A	G	A	G	A	G	A	A	A	G	A	A	A
18	TIGRP2P257566_RS8763084	51771651	A	A	A	A	A	A	A	A	A	A	A	A	A	A	G	A	G	A	G	A	G	A	A	A	G	A	A	A
18	BICF2P1388329	51772773	G	G	G	G	G	G	G	G	G	G	G	G	G	G	A	G	A	G	A	G	A	G	G	G	A	G	G	G
18	CHR18_51782672	51782672	C	C	C	C	C	C	C	C	C	C	C	C	C	C	C	C	C	C	C	C	C	C	C	C	C	C	C	C
18	CHR18_51783293	51783293	C	C	0	0	C	C	C	C	C	C	C	C	C	C	C	C	C	C	C	C	C	C	C	C	C	C	C	C
18	BICF2P1238818	51783717	C	C	C	C	C	C	C	C	C	C	C	C	C	C	T	C	T	C	T	C	T	C	C	C	T	C	C	C
18	CHR18_51784365	51784365	T	T	T	T	T	T	T	T	T	T	T	T	T	T	T	T	T	T	T	T	T	T	T	T	T	T	T	T
18	BICF2P1238819	51784821	C	C	A	C	C	C	0	0	C	C	C	C	0	0	A	C	A	C	A	C	A	C	C	C	A	C	C	C
18	BICF2P28982	51795260	T	T	T	T	T	T	T	T	T	T	T	T	T	T	C	T	C	T	C	T	C	T	T	T	C	T	T	T
18	TIGRP2P257590_RS8745165	51805777	T	T	T	T	T	T	T	T	T	T	T	T	T	T	T	T	T	T	T	T	T	T	T	T	T	T	T	T
18	BICF2P1078664	51806298	T	T	T	T	T	T	T	T	T	T	T	T	T	T	T	T	T	T	T	T	T	T	T	T	T	T	T	T
18	BICF2P642311	51812840	T	T	T	T	T	T	T	T	T	T	T	T	T	T	T	T	T	T	T	T	T	T	T	T	T	T	T	T
18	CHR18_51812939	51812939	A	A	A	A	A	A	A	A	A	A	A	A	A	A	G	A	G	A	G	A	G	A	A	A	G	A	A	A
18	CHR18_51816643	51816643	C	C	C	C	C	C	C	C	C	C	C	C	C	C	C	C	C	C	C	C	C	C	C	C	C	C	C	C
18	CHR18_51817167	51817167	G	G	G	G	G	G	G	G	G	G	G	G	G	G	A	G	A	G	A	G	A	G	G	G	A	G	G	G
18	CHR18_51818629	51818629	A	A	A	A	A	A	A	A	A	A	A	A	A	A	A	A	A	A	A	A	A	A	A	A	A	A	A	A
18	BICF2S22952353	51828718	T	T	T	T	T	T	T	T	T	T	T	T	T	T	T	T	T	T	T	T	T	T	T	T	T	T	T	T
18	CHR18_51832019	51832019	A	A	A	A	A	A	A	A	A	A	A	A	A	A	G	A	G	A	G	A	G	A	A	A	G	A	A	A
18	BICF2P903308	51845291	A	A	A	A	A	A	A	A	A	A	A	A	A	A	A	A	A	A	A	A	A	A	A	A	A	A	A	A
18	TIGRP2P257607_RS8946209	51858973	T	T	0	0	T	T	0	0	0	0	T	T	T	T	T	T	T	T	T	T	T	T	T	T	T	T	T	T
18	BICF2S2394933	51873411	A	A	A	A	A	A	A	A	A	A	A	A	A	A	G	A	G	A	G	A	G	A	A	A	G	A	A	A
18	CHR18_51875872	51875872	T	T	T	T	T	T	T	T	T	T	T	T	T	T	T	T	T	T	T	T	T	T	T	T	T	T	T	T
18	BICF2P785349	51877669	G	G	G	G	G	G	G	G	G	G	G	G	G	G	G	G	G	G	G	G	G	G	G	G	G	G	G	G
18	CHR18_51877753	51877753	T	T	T	T	T	T	T	T	T	T	T	T	T	T	T	T	T	T	T	T	T	T	T	T	T	T	T	T
18	CHR18_51891963	51891963	C	C	C	C	C	C	C	C	C	C	C	C	C	C	T	C	T	C	T	C	T	C	C	C	T	C	C	C
18	BICF2P521240	51906658	C	C	C	C	C	C	C	C	C	C	C	C	C	C	T	C	T	C	T	C	T	C	C	C	T	C	C	C
18	BICF2P471658	51915696	A	A	A	A	A	A	A	A	A	A	0	0	A	A	G	A	G	A	G	A	G	A	A	A	G	A	A	A
18	BICF2S23138128	51924407	0	0	A	A	A	A	0	0	0	0	0	0	A	A	A	A	A	A	A	A	A	A	A	A	A	A	A	A
18	CHR18_51925122	51925122	T	T	T	T	T	T	T	T	T	T	T	T	T	T	C	T	C	T	C	T	C	T	T	T	C	T	T	T
18	CHR18_51925944	51925944	T	T	T	T	T	T	T	T	T	T	T	T	T	T	T	T	T	T	T	T	T	T	T	T	T	T	T	T
18	CHR18_51926020	51926020	G	G	G	G	G	G	G	G	G	G	G	G	G	G	A	G	A	G	A	G	A	G	G	G	A	G	G	G
18	BICF2P1301883	51932923	T	T	T	T	T	T	T	T	T	T	T	T	T	T	C	T	C	T	C	T	C	T	T	T	C	T	T	T
18	BICF2P525884	51936808	G	G	G	G	G	G	G	G	G	G	G	G	G	G	G	G	G	G	G	G	G	G	G	G	G	G	G	G
18	BICF2P574162	51943666	G	G	G	G	G	G	G	G	0	0	G	G	G	G	G	G	G	G	G	G	G	G	G	G	G	G	G	G
18	BICF2P156099	51956366	0	0	0	0	G	G	0	0	0	0	0	0	0	0	C	G	C	G	C	G	C	G	G	G	C	G	G	G
18	BICF2P156097	51957221	T	T	0	0	T	T	T	T	0	0	0	0	T	T	C	T	C	T	C	T	C	T	T	T	C	T	T	T
18	BICF2P992514	51965224	T	T	T	T	T	T	T	T	T	T	T	T	T	T	T	T	T	T	T	T	T	T	T	T	T	T	T	T
18	CHR18_51966377	51966378	I	I	I	I	I	I	I	I	I	I	I	I	I	I	I	I	I	I	I	I	I	I	I	I	I	I	I	I
18	TIGRP2P257609_RS9068099	51968787	A	A	A	A	A	A	A	A	A	A	A	A	A	A	A	A	A	A	A	A	A	A	A	A	A	A	A	A
18	CHR18_51981540	51981540	C	C	C	C	C	C	C	C	C	C	C	C	C	C	C	C	C	C	C	C	C	C	C	C	C	C	C	C
18	CHR18_51981595	51981595	C	C	0	0	C	C	C	C	C	C	C	C	0	0	C	C	C	C	C	C	C	C	C	C	C	C	C	C
18	BICF2S22946594	51981817	C	C	C	C	C	C	C	C	C	C	C	C	C	C	C	C	C	C	C	C	C	C	C	C	C	C	C	C
18	BICF2P427970	51986429	G	G	G	G	G	G	G	G	G	G	G	G	0	0	G	G	G	G	G	G	G	G	G	G	G	G	G	G
18	BICF2P651617	52008172	A	A	A	A	A	A	A	A	A	A	A	A	A	A	A	A	A	A	A	A	A	A	A	A	A	A	A	A
18	CHR18_52020257	52020257	A	A	A	A	A	A	A	A	A	A	A	A	A	A	A	A	A	A	A	A	A	A	A	A	A	A	A	A
18	CHR18_52020647	52020647	A	A	A	A	A	A	A	A	A	A	A	A	A	A	A	A	A	A	A	A	A	A	A	A	A	A	A	A
18	CHR18_52022647	52022647	0	0	C	C	C	C	C	C	C	C	C	C	C	C	C	C	C	C	C	C	C	C	C	C	C	C	C	C
18	CHR18_52023036	52023036	C	C	C	C	C	C	C	C	C	C	C	C	C	C	C	C	C	C	C	C	C	C	C	C	C	C	C	C
18	G1033F31S196	52026301	C	C	C	C	C	C	C	C	C	C	C	C	C	C	C	C	C	C	C	C	C	C	C	C	C	C	C	C
18	BICF2S2396351	52049067	G	G	G	G	G	G	G	G	G	G	G	G	G	G	G	G	G	G	G	G	G	G	G	G	G	G	G	G
18	CHR18_52060390	52060390	T	T	T	T	T	T	T	T	T	T	T	T	T	T	T	T	T	T	T	T	T	T	T	T	T	T	T	T
18	BICF2S23348984	52066524	C	C	C	C	C	C	C	C	C	C	C	C	C	C	C	C	C	C	C	C	C	C	C	C	C	C	C	C
18	CHR18_52068749	52068749	C	C	C	C	C	C	C	C	C	C	C	C	C	C	C	C	C	C	C	C	C	C	C	C	C	C	C	C
18	CHR18_52068917	52068917	G	G	G	G	G	G	G	G	G	G	G	G	G	G	G	G	G	G	G	G	G	G	G	G	G	G	G	G
18	CHR18_52079056	52079056	G	G	G	G	G	G	G	G	G	G	G	G	G	G	G	G	G	G	G	G	G	G	G	G	G	G	G	G
18	BICF2P1228350	52079691	A	A	A	A	A	A	A	A	A	A	A	A	A	A	A	A	A	A	A	A	A	A	A	A	A	A	A	A
18	CHR18_52080551	52080551	0	0	0	0	A	A	A	A	0	0	0	0	A	A	0	0	A	A	0	0	A	A	A	A	A	A	A	A
18	TIGRP2P257616_RS8597255	52084006	C	C	C	C	C	C	C	C	C	C	C	C	C	C	C	C	C	C	C	C	C	C	C	C	C	C	C	C
18	BICF2P58585	52104823	T	T	T	T	T	T	T	T	T	T	0	0	T	T	T	T	T	T	T	T	T	T	T	T	T	T	T	T
18	BICF2P397053	52106148	A	A	A	A	A	A	A	A	A	A	A	A	A	A	A	A	A	A	A	A	A	A	A	A	A	A	A	A
18	CHR18_52108960	52108960	G	G	G	G	G	G	G	G	G	G	G	G	G	G	G	G	G	G	G	G	G	G	G	G	G	G	G	G
18	TIGRP2P257634_RS9229474	52110250	A	A	A	A	A	A	A	A	A	A	A	A	A	A	A	A	A	A	A	A	A	A	A	A	A	A	A	A
18	CHR18_52110407	52110407	C	C	C	C	C	C	C	C	C	C	C	C	C	C	C	C	C	C	C	C	C	C	C	C	C	C	C	C
18	CHR18_52111024	52111024	G	G	G	G	G	G	G	G	G	G	G	G	G	G	G	G	G	G	G	G	G	G	G	G	G	G	G	G
18	CHR18_52115822	52115822	0	0	A	A	A	A	A	A	A	A	A	A	A	A	A	A	A	A	A	A	A	A	A	A	A	A	A	A
18	CHR18_52116015	52116015	C	C	C	C	C	C	C	C	C	C	C	C	C	C	C	C	C	C	C	C	C	C	C	C	C	C	C	C
18	BICF2S23215680	52121945	0	0	0	0	0	0	0	0	0	0	0	0	0	0	0	0	0	0	0	0	0	0	0	0	0	0	0	0
18	BICF2P524630	52127659	G	G	G	G	G	G	G	G	G	G	G	G	G	G	G	G	G	G	G	G	G	G	G	G	G	G	G	G
18	CHR18_52127717	52127717	C	C	C	C	C	C	C	C	C	C	C	C	C	C	C	C	C	C	C	C	C	C	C	C	C	C	C	C
18	BICF2S23514719	52133539	T	T	T	T	T	T	T	T	T	T	T	T	T	T	T	T	T	T	T	T	T	T	T	T	T	T	T	T
18	CHR18_52136342	52136342	G	G	G	G	G	G	G	G	G	G	G	G	G	G	G	G	G	G	G	G	G	G	G	G	G	G	G	G
18	BICF2S2328894	52146564	C	C	C	C	C	C	C	C	C	C	C	C	C	C	C	C	C	C	C	C	C	C	C	C	C	C	C	C
18	CHR18_52148844	52148844	G	G	G	G	G	G	G	G	G	G	G	G	G	G	G	G	G	G	G	G	G	G	G	G	G	G	G	G
18	CHR18_52148901	52148901	G	G	G	G	G	G	G	G	G	G	G	G	G	G	G	G	G	G	G	G	G	G	G	G	G	G	G	G
18	BICF2P1181774	52154625	G	G	G	G	G	G	G	G	G	G	G	G	G	G	G	G	G	G	G	G	G	G	G	G	G	G	G	G
18	CHR18_52168053	52168053	G	G	G	G	G	G	G	G	G	G	G	G	G	G	G	G	G	G	G	G	G	G	G	G	G	G	G	G
18	CHR18_52168331	52168331	G	G	G	G	G	G	G	G	G	G	G	G	G	G	G	G	G	G	G	G	G	G	G	G	G	G	G	G
18	CHR18_52168973	52168973	T	T	T	T	T	T	T	T	T	T	T	T	T	T	T	T	T	T	T	T	T	T	T	T	T	T	T	T
18	CHR18_52169252	52169252	C	C	C	C	C	C	C	C	0	0	C	C	C	C	C	C	C	C	C	C	C	C	C	C	C	C	C	C
18	BICF2S24317926	52169898	C	C	0	0	C	C	C	C	C	C	C	C	C	C	C	C	C	C	C	C	C	C	C	C	C	C	C	C
18	TIGRP2P257664_RS9019461	52183349	C	C	C	C	C	C	C	C	C	C	C	C	C	C	C	C	C	C	C	C	C	C	C	C	C	C	C	C
18	TIGRP2P257665_RS9186570	52191551	G	G	0	0	G	G	G	G	G	G	G	G	G	G	G	G	G	G	G	G	G	G	G	G	G	G	G	G
18	BICF2P268862	52202062	T	T	T	T	T	T	T	T	T	T	T	T	T	T	T	T	T	T	T	T	T	T	T	T	T	T	T	T
18	BICF2P1035469	52210226	C	C	C	C	C	C	C	C	C	C	C	C	C	C	C	C	C	C	C	C	C	C	C	C	C	C	C	C
18	CHR18_52233152	52233152	C	C	C	C	C	C	C	C	C	C	C	C	C	C	C	C	C	C	C	C	C	C	C	C	C	C	C	C
18	TIGRP2P257674_RS8762297	52242923	0	0	0	0	G	G	0	0	0	0	0	0	0	0	G	G	G	G	G	G	G	G	G	G	G	G	G	G
18	BICF2S23640537	52243820	C	C	C	C	C	C	C	C	C	C	C	C	C	C	C	C	C	C	C	C	C	C	C	C	C	C	C	C
18	CHR18_52244334	52244334	C	C	C	C	C	C	C	C	C	C	C	C	C	C	C	C	C	C	C	C	C	C	C	C	C	C	C	C
18	BICF2P1173002	52248911	T	T	T	T	T	T	T	T	T	T	T	T	T	T	T	T	T	T	T	T	T	T	T	T	T	T	T	T
18	CHR18_52257933	52257933	C	C	C	C	C	C	C	C	C	C	C	C	0	0	C	C	C	C	C	C	C	C	C	C	C	C	C	C
18	BICF2P503128	52260559	A	A	A	A	A	A	A	A	A	A	A	A	A	A	A	A	A	A	A	A	A	A	A	A	A	A	A	A
18	BICF2P1205025	52263352	T	T	T	T	T	T	T	T	T	T	T	T	T	T	T	T	T	T	T	T	T	T	T	T	T	T	T	T
18	BICF2P1205024	52263681	T	T	T	T	T	T	T	T	T	T	T	T	T	T	T	T	T	T	T	T	T	T	T	T	T	T	T	T
18	BICF2S23714241	52270225	A	A	A	A	A	A	A	A	A	A	A	A	A	A	A	A	A	A	A	A	A	A	A	A	A	A	A	A
18	CHR18_52274081	52274081	G	G	G	G	G	G	G	G	G	G	G	G	G	G	G	G	G	G	G	G	G	G	G	G	G	G	G	G
18	BICF2P363526	52286767	T	T	T	T	T	T	T	T	T	T	T	T	T	T	T	T	T	T	T	T	T	T	T	T	T	T	T	T
18	TIGRP2P257682_RS8889248	52299369	G	G	G	G	G	G	G	G	0	0	G	G	G	G	G	G	G	G	G	G	G	G	G	G	G	G	G	G
18	BICF2P813972	52299436	T	T	T	T	T	T	T	T	T	T	T	T	T	T	T	T	T	T	T	T	T	T	T	T	T	T	T	T
18	BICF2P951259	52299970	C	C	C	C	C	C	C	C	C	C	C	C	C	C	C	C	C	C	C	C	C	C	C	C	C	C	C	C
18	BICF2P951242	52302710	G	G	G	G	G	G	G	G	G	G	G	G	G	G	G	G	G	G	G	G	G	G	G	G	G	G	G	G
18	BICF2P1323068	52313653	T	T	T	T	T	T	T	T	T	T	T	T	T	T	T	T	T	T	T	T	T	T	T	T	T	T	T	T
18	CHR18_52315051	52315051	T	T	T	T	T	T	T	T	T	T	T	T	T	T	T	T	T	T	T	T	T	T	T	T	T	T	T	T
18	BICF2P1291972	52317956	C	C	C	C	C	C	C	C	C	C	C	C	C	C	C	C	C	C	C	C	C	C	C	C	C	C	C	C
18	CHR18_52324667	52324667	G	G	G	G	G	G	G	G	G	G	G	G	G	G	G	G	G	G	G	G	G	G	G	G	G	G	G	G
18	CHR18_52324714	52324714	A	A	A	A	A	A	A	A	A	A	A	A	A	A	A	A	A	A	A	A	A	A	A	A	A	A	A	A
18	BICF2P519967	52325143	G	G	G	G	G	G	G	G	G	G	G	G	G	G	G	G	G	G	G	G	G	G	G	G	G	G	G	G
18	CHR18_52327745	52327745	G	G	G	G	G	G	G	G	G	G	G	G	G	G	G	G	G	G	G	G	G	G	G	G	G	G	G	G
18	TIGRP2P257698_RS9068290	52338324	G	G	G	G	G	G	G	G	0	0	G	G	G	G	G	G	G	G	G	G	G	G	G	G	G	G	G	G
18	TIGRP2P257700_RS9068291	52338660	A	A	A	A	A	A	A	A	A	A	A	A	A	A	A	A	A	A	A	A	A	A	A	A	A	A	A	A
18	CHR18_52339424	52339424	C	C	C	C	C	C	C	C	C	C	C	C	C	C	C	C	C	C	C	C	C	C	C	C	C	C	C	C
18	BICF2P627640	52340453	0	0	0	0	0	0	0	0	0	0	0	0	0	0	0	0	0	0	0	0	0	0	0	0	0	0	0	0
18	CHR18_52341498	52341498	0	0	0	0	0	0	0	0	0	0	0	0	0	0	0	0	0	0	0	0	0	0	0	0	0	0	0	0
18	CHR18_52356690	52356690	C	C	C	C	C	C	C	C	C	C	C	C	C	C	C	C	C	C	C	C	C	C	C	C	C	C	C	C
18	BICF2P1195591	52381169	A	A	A	A	A	A	A	A	A	A	A	A	A	A	A	A	A	A	A	A	A	A	A	A	A	A	A	A
18	BICF2S23353092	52392657	C	C	C	C	C	C	C	C	C	C	C	C	C	C	C	C	C	C	C	C	C	C	C	C	C	C	C	C
18	BICF2P13828	52393998	G	G	G	G	G	G	G	G	G	G	G	G	G	G	G	G	G	G	G	G	G	G	G	G	G	G	G	G
18	CHR18_52394419	52394419	G	G	G	G	G	G	G	G	G	G	G	G	G	G	G	G	G	G	G	G	G	G	G	G	G	G	G	G
18	CHR18_52395310	52395310	G	G	G	G	G	G	G	G	G	G	G	G	G	G	G	G	G	G	G	G	G	G	G	G	G	G	G	G
18	CHR18_52395560	52395560	G	G	G	G	G	G	G	G	G	G	G	G	G	G	G	G	G	G	G	G	G	G	G	G	G	G	G	G
18	BICF2P529444	52406934	A	A	A	A	A	A	A	A	A	A	A	A	A	A	A	A	A	A	A	A	A	A	A	A	A	A	A	A
18	BICF2P647600	52426125	G	G	G	G	G	G	G	G	G	G	G	G	G	G	G	G	G	G	G	G	G	G	G	G	G	G	G	G
18	CHR18_52426895	52426895	A	A	A	A	A	A	A	A	A	A	A	A	A	A	A	A	A	A	A	A	A	A	A	A	A	A	A	A
18	BICF2P1003052	52432764	C	C	T	C	0	0	C	C	0	0	C	C	0	0	C	C	C	C	C	C	C	C	C	C	C	C	C	C
18	BICF2P1124170	52446273	C	C	C	C	C	C	C	C	C	C	C	C	C	C	C	C	C	C	C	C	C	C	C	C	C	C	C	C
18	BICF2P1325374	52457330	A	A	A	A	A	A	A	A	A	A	A	A	A	A	A	A	A	A	A	A	A	A	A	A	A	A	A	A
18	BICF2P1340374	52465990	T	T	T	T	T	T	T	T	T	T	T	T	T	T	T	T	T	T	T	T	T	T	T	T	T	T	T	T
18	TIGRP2P257729_RS8694548	52473567	0	0	0	0	0	0	0	0	0	0	0	0	0	0	A	A	A	A	A	A	A	A	A	A	A	A	A	A
18	CHR18_52483365	52483365	G	G	G	G	G	G	G	G	G	G	G	G	G	G	G	G	G	G	G	G	G	G	G	G	G	G	G	G
18	BICF2P1278708	52490815	T	T	T	T	T	T	T	T	T	T	T	T	T	T	T	T	T	T	T	T	T	T	T	T	T	T	T	T
18	BICF2P654914	52505787	C	C	C	C	C	C	C	C	C	C	C	C	C	C	C	C	C	C	C	C	C	C	C	C	C	C	C	C
18	TIGRP2P257754_RS9083337	52512981	C	C	C	C	C	C	C	C	0	0	C	C	C	C	C	C	C	C	C	C	C	C	C	C	C	C	C	C
18	BICF2P1003219	52529827	C	C	C	C	C	C	C	C	C	C	C	C	C	C	C	C	C	C	C	C	C	C	C	C	C	C	C	C
18	BICF2P330651	52538293	0	0	T	C	C	C	C	C	0	0	C	C	0	0	C	C	C	C	C	C	C	C	C	C	C	C	C	C
18	CHR18_52542548	52542548	A	A	A	A	A	A	A	A	A	A	A	A	A	A	A	A	A	A	A	A	A	A	A	A	A	A	A	A
18	CHR18_52545195	52545195	G	G	G	G	G	G	G	G	G	G	G	G	G	G	G	G	G	G	G	G	G	G	G	G	G	G	G	G
18	CHR18_52545401	52545401	C	C	0	0	C	C	C	C	C	C	C	C	C	C	C	C	C	C	C	C	C	C	C	C	C	C	C	C
18	BICF2P1427689	52549450	G	G	G	G	G	G	G	G	G	G	G	G	G	G	G	G	G	G	G	G	G	G	G	G	G	G	G	G
18	BICF2P1427690	52549519	C	C	C	C	C	C	C	C	C	C	C	C	C	C	C	C	C	C	C	C	C	C	C	C	C	C	C	C
18	TIGRP2P257766_RS8522256	52551267	A	A	A	A	A	A	A	A	A	A	A	A	A	A	A	A	A	A	A	A	A	A	A	A	A	A	A	A
18	TIGRP2P257767_RS8765561	52558305	C	C	C	C	C	C	C	C	C	C	C	C	C	C	C	C	C	C	C	C	C	C	C	C	C	C	C	C
18	BICF2S2312188	52571108	A	A	A	A	A	A	A	A	A	A	A	A	A	A	A	A	A	A	A	A	A	A	A	A	A	A	A	A
18	BICF2P399602	52584428	G	G	G	G	G	G	G	G	G	G	G	G	G	G	G	G	G	G	G	G	G	G	G	G	G	G	G	G
18	BICF2P399601	52584599	T	T	T	T	T	T	T	T	T	T	T	T	T	T	T	T	T	T	T	T	T	T	T	T	T	T	T	T
18	TIGRP2P257776_RS8829145	52595879	T	T	T	T	T	T	T	T	T	T	T	T	T	T	T	T	T	T	T	T	T	T	T	T	T	T	T	T
18	BICF2S2332165	52608008	C	C	C	C	C	C	C	C	C	C	C	C	C	C	C	C	C	C	C	C	C	C	C	C	C	C	C	C
18	TIGRP2P257778_RS9079155	52617887	0	0	0	0	C	C	C	C	C	C	C	C	C	C	C	C	C	C	C	C	C	C	C	C	C	C	C	C
18	BICF2S22953512	52631283	C	C	C	C	C	C	C	C	C	C	C	C	C	C	C	C	C	C	C	C	C	C	C	C	C	C	C	C
18	BICF2S23136721	52634718	G	G	G	G	G	G	G	G	G	G	G	G	G	G	G	G	G	G	G	G	G	G	G	G	G	G	G	G
18	BICF2S23127989	52648542	T	T	T	T	T	T	T	T	T	T	T	T	T	T	T	T	T	T	T	T	T	T	T	T	T	T	T	T
18	BICF2S23749060	52657562	A	A	A	A	A	A	A	A	A	A	A	A	A	A	A	A	A	A	A	A	A	A	A	A	A	A	A	A
18	BICF2P1058980	52672035	G	G	G	G	G	G	G	G	G	G	G	G	G	G	G	G	G	G	G	G	G	G	G	G	G	G	G	G
18	TIGRP2P257801_RS8794924	52681808	C	C	C	C	C	C	C	C	C	C	C	C	C	C	C	C	C	C	C	C	C	C	C	C	C	C	C	C
18	BICF2P899829	52708555	G	G	G	G	G	G	G	G	G	G	G	G	G	G	G	G	G	G	G	G	G	G	G	G	G	G	G	G
18	CHR18_52709172	52709172	T	T	0	0	T	T	0	0	0	0	0	0	T	T	0	0	T	T	0	0	T	T	T	T	T	T	T	T
18	CHR18_52709338	52709338	I	D	I	D	0	0	I	D	0	0	0	0	I	D	0	0	0	0	0	0	0	0	0	0	0	0	I	D
18	BICF2P1242405	52723510	0	0	G	G	G	G	0	0	0	0	G	G	G	G	G	G	G	G	G	G	G	G	G	G	G	G	G	G
18	CHR18_52732555	52732555	G	G	G	G	G	G	G	G	G	G	G	G	G	G	G	G	G	G	G	G	G	G	G	G	G	G	G	G
18	CHR18_52733854	52733854	G	G	G	G	G	G	G	G	G	G	G	G	G	G	G	G	G	G	G	G	G	G	G	G	G	G	G	G
18	CHR18_52736017	52736017	T	T	T	T	T	T	T	T	0	0	T	T	T	T	T	T	T	T	T	T	T	T	T	T	T	T	T	T
18	BICF2P1394435	52737067	A	A	A	A	A	A	A	A	A	A	A	A	A	A	A	A	A	A	A	A	A	A	A	A	A	A	A	A
18	BICF2P604525	52743766	C	C	C	C	C	C	C	C	C	C	C	C	C	C	C	C	C	C	C	C	C	C	C	C	C	C	C	C
18	BICF2P659200	52752409	T	T	T	T	T	T	T	T	T	T	T	T	T	T	T	T	T	T	T	T	T	T	T	T	T	T	T	T
18	CHR18_52752611	52752611	G	G	G	G	G	G	G	G	G	G	G	G	G	G	G	G	G	G	G	G	G	G	G	G	G	G	G	G
18	BICF2S23654132	52764466	C	C	C	C	C	C	C	C	C	C	C	C	C	C	C	C	C	C	C	C	C	C	C	C	C	C	C	C
18	CHR18_52777119	52777119	0	0	0	0	0	0	0	0	0	0	0	0	0	0	0	0	0	0	0	0	0	0	0	0	0	0	0	0
18	BICF2P617558	52777438	C	C	0	0	C	C	C	C	C	C	C	C	C	C	C	C	C	C	C	C	C	C	C	C	C	C	C	C
18	BICF2S23240344	52786631	C	C	C	C	C	C	C	C	C	C	C	C	C	C	C	C	C	C	C	C	C	C	C	C	C	C	C	C
18	CHR18_52792773	52792773	A	A	0	0	A	A	A	A	A	A	A	A	A	A	A	A	A	A	A	A	A	A	A	A	A	A	A	A
18	CHR18_52793210	52793210	C	C	T	C	C	C	C	C	0	0	C	C	C	C	C	C	C	C	C	C	C	C	C	C	C	C	C	C
18	TIGRP2P257826_RS9049457	52805470	A	A	A	A	A	A	A	A	A	A	A	A	A	A	A	A	A	A	A	A	A	A	A	A	A	A	A	A
18	TIGRP2P257827_RS9184918	52811839	T	T	T	T	T	T	T	T	T	T	T	T	T	T	T	T	T	T	T	T	T	T	T	T	T	T	T	T
18	CHR18_52819369	52819369	G	G	G	G	G	G	G	G	G	G	G	G	G	G	G	G	G	G	G	G	G	G	G	G	G	G	G	G
18	CHR18_52821050	52821050	A	A	A	A	A	A	A	A	A	A	A	A	A	A	A	A	A	A	A	A	A	A	A	A	A	A	A	A
18	CHR18_52822158	52822158	C	C	C	C	C	C	C	C	C	C	C	C	C	C	C	C	C	C	C	C	C	C	C	C	C	C	C	C
18	BICF2P954402	52822926	A	A	A	A	A	A	A	A	A	A	A	A	A	A	A	A	A	A	A	A	A	A	A	A	A	A	A	A
18	CHR18_52823061	52823061	T	T	T	T	T	T	T	T	T	T	T	T	T	T	T	T	T	T	T	T	T	T	T	T	T	T	T	T
18	CHR18_52828315	52828315	T	T	T	T	T	T	T	T	T	T	T	T	T	T	T	T	T	T	T	T	T	T	T	T	T	T	T	T
18	CHR18_52829371	52829371	A	A	A	A	A	A	A	A	A	A	A	A	A	A	A	A	A	A	A	A	A	A	A	A	A	A	A	A
18	CHR18_52831957	52831957	G	G	G	G	G	G	G	G	G	G	G	G	A	G	G	G	G	G	G	G	G	G	G	G	G	G	G	G
18	BICF2P1026445	52834493	C	C	0	0	C	C	C	C	C	C	C	C	C	C	C	C	C	C	C	C	C	C	C	C	C	C	C	C
18	BICF2P105400	52846256	A	A	A	A	A	A	A	A	A	A	A	A	A	A	A	A	A	A	A	A	A	A	A	A	A	A	A	A
18	BICF2P981585	52853943	C	C	C	C	C	C	C	C	C	C	C	C	C	C	C	C	C	C	C	C	C	C	C	C	C	C	C	C
18	CHR18_52855319	52855319	0	0	0	0	0	0	0	0	0	0	0	0	0	0	0	0	0	0	0	0	0	0	0	0	0	0	0	0
18	BICF2S23647169	52865472	A	A	A	A	A	A	A	A	A	A	A	A	A	A	A	A	A	A	A	A	A	A	A	A	A	A	A	A
18	CHR18_52866169	52866169	A	A	A	A	A	A	A	A	A	A	A	A	A	A	A	A	A	A	A	A	A	A	A	A	A	A	A	A
18	BICF2P151515	52881624	T	T	T	T	T	T	T	T	T	T	T	T	T	T	T	T	T	T	T	T	T	T	T	T	T	T	T	T
18	BICF2P577472	52896953	T	T	T	T	T	T	T	T	T	T	T	T	T	T	T	T	T	T	T	T	T	T	T	T	T	T	T	T
18	BICF2S23130133	52898122	C	C	C	C	C	C	C	C	C	C	C	C	C	C	C	C	C	C	C	C	C	C	C	C	C	C	C	C
18	BICF2P694126	52909426	T	T	T	T	T	T	T	T	T	T	T	T	T	T	T	T	T	T	T	T	T	T	T	T	T	T	T	T
18	BICF2S2341553	52912485	C	C	C	C	C	C	C	C	C	C	C	C	C	C	C	C	C	C	C	C	C	C	C	C	C	C	C	C
18	BICF2S23327252	52926784	A	A	A	A	A	A	A	A	A	A	A	A	A	A	A	A	A	A	A	A	A	A	A	A	A	A	A	A
18	BICF2P128727	52938857	T	T	T	T	T	T	T	T	T	T	T	T	T	T	T	T	T	T	T	T	T	T	T	T	T	T	T	T
18	BICF2P87507	52950417	C	C	0	0	C	C	C	C	C	C	C	C	C	C	T	C	T	C	T	C	T	C	C	C	T	C	C	C
18	BICF2P1404050	52971663	G	G	G	G	G	G	G	G	G	G	G	G	G	G	G	G	G	G	G	G	G	G	G	G	G	G	G	G
18	TIGRP2P257891_RS9104176	52981597	A	A	A	A	A	A	A	A	A	A	A	A	A	A	A	A	A	A	A	A	A	A	A	A	A	A	A	A
18	BICF2P958427	52998581	G	G	0	0	G	G	G	G	G	G	G	G	G	G	A	G	A	G	A	G	A	G	G	G	A	G	G	G
18	BICF2P313646	53006084	C	C	0	0	C	C	0	0	C	C	C	C	0	0	C	C	C	C	C	C	C	C	C	C	C	C	C	C
18	BICF2P489644	53023914	T	T	T	T	T	T	T	T	T	T	T	T	T	T	T	T	T	T	T	T	T	T	T	T	T	T	T	T
18	BICF2P474131	53025149	T	T	T	T	T	T	T	T	T	T	T	T	T	T	T	T	T	T	T	T	T	T	T	T	T	T	T	T
18	TIGRP2P257922_RS8853375	53030079	G	G	0	0	G	G	G	G	0	0	G	G	G	G	A	G	A	G	A	G	A	G	G	G	A	G	G	G
18	BICF2P954847	53038653	A	A	A	A	A	A	A	A	A	A	A	A	A	A	G	A	G	A	G	A	G	A	A	A	G	A	A	A
18	BICF2S23348437	53056523	C	C	C	C	C	C	C	C	C	C	C	C	C	C	C	C	C	C	C	C	C	C	C	C	C	C	C	C
18	BICF2P96580	53082536	0	0	A	A	A	A	A	A	A	A	0	0	A	A	A	A	A	A	A	A	A	A	A	A	A	A	A	A
18	BICF2S23057148	53088555	C	C	0	0	C	C	C	C	C	C	C	C	C	C	C	C	C	C	C	C	C	C	C	C	C	C	C	C
18	TIGRP2P257937_RS8569396	53099008	C	C	C	C	C	C	C	C	C	C	C	C	C	C	T	C	T	C	T	C	T	C	C	C	T	C	C	C
18	CHR18_53103221	53103221	C	C	T	C	C	C	C	C	C	C	C	C	C	C	C	C	C	C	C	C	C	C	C	C	C	C	C	C
18	BICF2P111620	53114391	C	C	C	C	C	C	C	C	C	C	C	C	C	C	C	C	C	C	C	C	C	C	C	C	C	C	C	C
18	BICF2P77393	53117180	T	T	T	T	T	T	T	T	T	T	T	T	T	T	T	T	T	T	T	T	T	T	T	T	T	T	T	T
18	BICF2P1417852	53132584	C	C	C	C	C	C	C	C	C	C	C	C	C	C	C	C	C	C	C	C	C	C	C	C	C	C	C	C
18	BICF2P141943	53143833	G	G	G	G	G	G	G	G	G	G	G	G	G	G	G	G	G	G	G	G	G	G	G	G	G	G	G	G
18	BICF2P658457	53150843	G	G	G	G	G	G	G	G	G	G	G	G	G	G	G	G	G	G	G	G	G	G	G	G	G	G	G	G
18	BICF2S23729234	53170981	G	G	G	G	G	G	G	G	G	G	G	G	G	G	G	G	G	G	G	G	G	G	G	G	G	G	G	G
18	BICF2S22941005	53177025	C	C	C	C	C	C	C	C	C	C	C	C	C	C	C	C	C	C	C	C	C	C	C	C	C	C	C	C
18	TIGRP2P257942_RS8857062	53189417	0	0	A	G	G	G	G	G	G	G	G	G	G	G	G	G	G	G	G	G	G	G	G	G	G	G	G	G
18	BICF2P553326	53201282	T	T	T	T	T	T	T	T	T	T	T	T	T	T	C	T	C	T	C	T	C	T	T	T	C	T	T	T
18	BICF2S22931556	53232186	T	T	T	T	T	T	T	T	T	T	T	T	T	T	T	T	T	T	T	T	T	T	T	T	T	T	T	T
18	CHR18_53240259	53240259	D	D	D	D	D	D	I	D	D	D	I	D	D	D	D	D	D	D	D	D	D	D	D	D	D	D	D	D
18	CHR18_53241967	53241967	C	C	C	C	C	C	C	C	C	C	C	C	C	C	C	C	C	C	C	C	C	C	C	C	C	C	C	C
18	BICF2S22937052	53246634	A	A	A	A	A	A	G	A	A	A	G	A	A	A	A	A	A	A	A	A	A	A	A	A	A	A	A	A
18	BICF2S23350831	53259574	A	G	A	G	0	0	A	G	0	0	A	G	A	G	G	G	G	G	G	G	G	G	G	G	G	G	G	G
18	CHR18_53273370	53273370	T	T	T	T	T	T	T	T	T	T	T	T	T	T	T	T	T	T	T	T	T	T	T	T	T	T	T	T
18	BICF2S23652663	53273431	C	C	C	C	C	C	T	C	C	C	T	C	C	C	C	C	C	C	C	C	C	C	C	C	C	C	C	C
18	CHR18_53273802	53273802	G	G	G	G	G	G	G	G	G	G	G	G	G	G	G	G	G	G	G	G	G	G	G	G	G	G	G	G
18	BICF2S23653202	53277886	A	A	A	A	A	A	A	A	A	A	A	A	A	A	A	A	A	A	A	A	A	A	A	A	A	A	A	A
18	TIGRP2P257945_RS9019940	53299517	G	G	G	G	G	G	A	G	G	G	A	G	G	G	G	G	G	G	G	G	G	G	G	G	G	G	G	G
18	CHR18_53301484	53301484	C	C	C	C	C	C	C	C	C	C	C	C	C	C	T	C	T	C	T	C	T	C	C	C	T	C	C	C
18	CHR18_53307609	53307609	G	G	G	G	G	G	G	G	G	G	G	G	G	G	A	G	A	G	A	G	A	G	G	G	A	G	G	G
18	BICF2S23644810	53313640	T	T	T	T	T	T	T	T	T	T	T	T	T	T	T	T	T	T	T	T	T	T	T	T	T	T	T	T
18	CHR18_53341446	53341446	C	C	C	C	C	C	C	C	C	C	C	C	C	C	C	C	C	C	C	C	C	C	C	C	C	C	C	C
18	BICF2S23327658	53351174	A	A	A	A	A	A	A	A	A	A	A	A	A	A	A	A	A	A	A	A	A	A	A	A	A	A	A	A
18	CHR18_53360105	53360105	C	C	C	C	C	C	C	C	C	C	C	C	C	C	C	C	C	C	C	C	C	C	C	C	C	C	C	C
18	CHR18_53360842	53360842	A	A	A	A	A	A	A	A	A	A	0	0	0	0	A	A	A	A	A	A	A	A	A	A	A	A	A	A
18	CHR18_53361990	53361990	A	A	A	A	A	A	A	A	A	A	A	A	A	A	A	A	A	A	A	A	A	A	A	A	A	A	A	A
18	CHR18_53362383	53362383	T	T	T	T	T	T	T	T	T	T	T	T	T	T	T	T	T	T	T	T	T	T	T	T	T	T	T	T
18	CHR18_53363937	53363937	T	T	T	T	T	T	T	T	T	T	T	T	T	T	T	T	T	T	T	T	T	T	T	T	T	T	T	T
18	CHR18_53364274	53364274	A	A	A	A	A	A	A	A	A	A	A	A	A	A	A	A	A	A	A	A	A	A	A	A	A	A	A	A
18	BICF2P284128	53364605	A	A	A	A	A	A	A	A	A	A	A	A	A	A	A	A	A	A	A	A	A	A	A	A	A	A	A	A
18	TIGRP2P257952_RS9046890	53370555	C	C	C	C	C	C	C	C	C	C	C	C	C	C	C	C	C	C	C	C	C	C	C	C	C	C	C	C
18	BICF2P173476	53381365	A	A	A	A	A	A	A	A	A	A	A	A	A	A	A	A	A	A	A	A	A	A	A	A	A	A	A	A
18	BICF2S2324489	53397425	C	C	C	C	C	C	C	C	C	C	C	C	C	C	C	C	C	C	C	C	C	C	C	C	C	C	C	C
18	BICF2S23616763	53404212	G	G	0	0	G	G	G	G	G	G	G	G	G	G	G	G	G	G	G	G	G	G	G	G	G	G	G	G
18	BICF2S230148	53415945	C	C	0	0	C	C	C	C	0	0	C	C	C	C	C	C	C	C	C	C	C	C	C	C	C	C	C	C
18	CHR18_53423256	53423256	C	C	C	C	C	C	C	C	C	C	C	C	C	C	T	C	T	C	T	C	T	C	C	C	T	C	C	C
18	CHR18_53423872	53423872	A	A	A	A	A	A	A	A	A	A	A	A	A	A	A	A	A	A	A	A	A	A	A	A	A	A	A	A
18	BICF2S2342366	53429311	A	A	A	A	A	A	A	A	A	A	A	A	A	A	G	A	G	A	G	A	G	A	A	A	G	A	A	A
18	CHR18_53444306	53444306	C	C	C	C	C	C	C	C	C	C	C	C	C	C	C	C	C	C	C	C	C	C	C	C	C	C	C	C
18	BICF2P430719	53444473	A	A	A	A	G	A	A	A	A	A	A	A	A	A	A	A	A	A	A	A	A	A	A	A	A	A	A	A
18	CHR18_53446573	53446573	C	C	C	C	C	C	C	C	C	C	C	C	C	C	C	C	C	C	C	C	C	C	C	C	C	C	C	C
18	CHR18_53446705	53446705	G	G	0	0	A	G	G	G	G	G	G	G	G	G	G	G	G	G	G	G	G	G	G	G	G	G	G	G
18	BICF2P268239	53449093	0	0	0	0	A	C	0	0	0	0	C	C	C	C	C	C	C	C	C	C	C	C	C	C	C	C	C	C
18	BICF2P1103623	53463180	C	C	C	C	C	C	C	C	C	C	C	C	C	C	C	C	C	C	C	C	C	C	C	C	C	C	C	C
18	BICF2P1332846	53475646	T	T	T	T	C	T	T	T	T	T	T	T	T	T	T	T	T	T	T	T	T	T	T	T	T	T	T	T
18	BICF2S2378753	53477545	A	A	A	A	A	A	A	A	A	A	A	A	A	A	A	A	A	A	A	A	A	A	A	A	A	A	A	A
18	BICF2P100996	53488278	G	G	0	0	G	G	G	G	G	G	G	G	G	G	G	G	G	G	G	G	G	G	G	G	G	G	G	G
18	BICF2P1286619	53502308	T	T	T	T	T	T	T	T	T	T	T	T	T	T	T	T	T	T	T	T	T	T	T	T	T	T	T	T
18	BICF2P1026640	53506945	A	A	A	A	A	A	A	A	A	A	A	A	A	A	A	A	A	A	A	A	A	A	A	A	A	A	A	A
18	BICF2P1308450	53527254	A	A	A	A	G	A	A	A	A	A	A	A	A	A	G	A	G	A	G	A	G	A	A	A	G	A	A	A
18	BICF2P188485	53530794	0	0	0	0	A	T	0	0	0	0	0	0	A	T	T	T	T	T	T	T	T	T	T	T	T	T	T	T
18	BICF2P95676	53544427	C	C	0	0	C	C	C	C	C	C	C	C	C	C	C	C	C	C	C	C	C	C	C	C	C	C	C	C
18	BICF2P1041334	53575992	G	G	G	G	G	G	G	G	G	G	G	G	G	G	G	G	G	G	G	G	G	G	G	G	G	G	G	G
18	TIGRP2P258009_RS9095426	53596790	T	T	T	T	T	T	T	T	T	T	T	T	T	T	T	T	T	T	T	T	T	T	T	T	T	T	T	T
18	G1034F11S261	53597931	0	0	0	0	C	C	0	0	C	C	0	0	0	0	C	C	C	C	C	C	C	C	C	C	C	C	C	C
18	G1034F12S211	53598620	C	C	0	0	C	C	0	0	C	C	C	C	0	0	C	C	C	C	C	C	C	C	C	C	C	C	C	C
18	CHR18_53608637	53608637	A	A	A	A	A	A	A	A	A	A	A	A	A	A	A	A	A	A	A	A	A	A	A	A	A	A	A	A
18	CHR18_53608679	53608679	T	T	T	T	T	T	T	T	T	T	T	T	T	T	T	T	T	T	T	T	T	T	T	T	T	T	T	T
18	BICF2S2459616	53628687	0	0	A	A	A	A	A	A	A	A	A	A	A	A	A	A	A	A	A	A	A	A	A	A	A	A	A	A
18	G1035F14S289	53638256	C	C	C	C	C	C	C	C	C	C	C	C	C	C	C	C	C	C	C	C	C	C	C	C	C	C	C	C
18	CHR18_53644494	53644494	G	G	G	G	G	G	G	G	G	G	G	G	G	G	G	G	G	G	G	G	G	G	G	G	G	G	G	G
18	CHR18_53655602	53655602	G	G	G	G	G	G	G	G	G	G	G	G	G	G	G	G	G	G	G	G	G	G	G	G	G	G	G	G
18	BICF2P325700	53660766	A	A	A	A	A	A	A	A	A	A	A	A	A	A	A	A	A	A	A	A	A	A	A	A	A	A	A	A
18	CHR18_53666574	53666574	G	G	G	G	G	G	G	G	G	G	G	G	G	G	G	G	G	G	G	G	G	G	G	G	G	G	G	G
18	CHR18_53668590	53668590	0	0	C	C	C	C	C	C	C	C	0	0	C	C	C	C	C	C	C	C	C	C	C	C	C	C	C	C
18	CHR18_53683979	53683979	0	0	T	C	C	C	0	0	0	0	C	C	T	C	C	C	C	C	C	C	C	C	C	C	C	C	C	C
18	BICF2S23748222	53689519	T	T	T	T	T	T	T	T	T	T	T	T	T	T	T	T	T	T	T	T	T	T	T	T	T	T	T	T
18	BICF2P314364	53693879	A	A	A	A	A	A	A	A	A	A	A	A	A	A	A	A	A	A	A	A	A	A	A	A	A	A	A	A
18	BICF2G630690075	53709612	A	A	A	A	A	A	A	A	G	A	A	A	A	A	G	A	G	A	G	A	G	A	A	A	G	A	A	A
18	BICF2G630690068	53714942	T	T	T	T	T	T	T	T	G	T	T	T	T	T	G	T	G	T	G	T	G	T	T	T	G	T	T	T
18	BICF2G630690061	53727968	G	G	G	G	G	G	G	G	G	G	G	G	G	G	G	G	G	G	G	G	G	G	G	G	G	G	G	G
18	CHR18_53728175	53728175	G	G	G	G	G	G	G	G	G	G	G	G	G	G	G	G	G	G	G	G	G	G	G	G	G	G	G	G
18	CHR18_53728653	53728653	G	G	G	G	G	G	G	G	A	G	G	G	G	G	G	G	G	G	G	G	G	G	G	G	G	G	G	G
18	CHR18_53730925	53730925	C	C	C	C	C	C	C	C	C	C	C	C	C	C	C	C	C	C	C	C	C	C	C	C	C	C	C	C
18	BICF2G630690058	53762944	C	C	0	0	C	C	C	C	C	C	C	C	C	C	C	C	C	C	C	C	C	C	C	C	C	C	C	C
18	BICF2S23036968	53777833	G	G	G	G	G	G	G	G	A	G	G	G	G	G	A	G	A	G	A	G	A	G	G	G	A	G	G	G
18	BICF2G630690056	53793792	C	C	C	C	C	C	C	C	C	C	C	C	C	C	T	C	T	C	T	C	T	C	C	C	T	C	C	C
18	CHR18_53810548	53810548	A	A	A	A	A	A	A	A	A	A	A	A	A	A	A	A	A	A	A	A	A	A	A	A	A	A	A	A
18	CHR18_53810692	53810692	C	C	0	0	T	C	C	C	T	C	C	C	C	C	C	C	C	C	C	C	C	C	C	C	C	C	C	C
18	BICF2P832867	53816749	A	A	A	A	A	A	A	A	A	A	A	A	A	A	A	A	A	A	A	A	A	A	A	A	A	A	A	A
18	BICF2G630690051	53820143	C	C	C	C	T	C	C	C	T	C	C	C	C	C	T	C	T	C	T	C	T	C	C	C	T	C	C	C
18	TIGRP2P258020_RS8855309	53841510	0	0	0	0	C	C	T	C	C	C	0	0	C	C	C	C	C	C	C	C	C	C	C	C	C	C	C	C
18	BICF2G630690023	53849022	T	T	T	T	T	T	T	T	T	T	T	T	T	T	T	T	T	T	T	T	T	T	T	T	T	T	T	T
18	BICF2G630690015	53859204	C	C	C	C	T	C	C	C	T	C	C	C	C	C	T	C	T	C	T	C	T	C	C	C	T	C	C	C
18	CHR18_53860911	53860911	C	C	C	C	C	C	C	C	C	C	C	C	C	C	C	C	C	C	C	C	C	C	C	C	C	C	C	C
18	BICF2G630690012	53863777	G	G	G	G	G	G	G	G	G	G	G	G	G	G	G	G	G	G	G	G	G	G	G	G	G	G	G	G
18	BICF2G630690007	53885636	G	G	G	G	A	G	G	G	A	G	G	G	G	G	A	G	A	G	A	G	A	G	G	G	A	G	G	G
18	BICF2G630690005	53888676	G	G	G	G	A	G	G	G	A	G	G	G	G	G	A	G	A	G	A	G	A	G	G	G	A	G	G	G
18	BICF2P94022	53898227	G	G	G	G	A	G	G	G	G	G	G	G	0	0	A	G	A	G	A	G	A	G	G	G	A	G	G	G
18	BICF2P619768	53911413	G	G	G	G	T	G	G	G	T	G	G	G	G	G	T	G	T	G	T	G	T	G	G	G	T	G	G	G
18	CHR18_53919411	53919411	T	T	T	T	C	T	T	T	C	T	T	T	T	T	C	T	C	T	C	T	C	T	T	T	C	T	T	T
18	BICF2G630689985	53926658	G	G	G	G	A	G	G	G	A	G	G	G	G	G	A	G	A	G	A	G	A	G	G	G	A	G	G	G
18	BICF2G630689983	53937238	G	G	G	G	A	G	G	G	A	G	G	G	G	G	A	G	A	G	A	G	A	G	G	G	A	G	G	G
18	BICF2G630689980	53947240	C	C	C	C	C	C	C	C	C	C	C	C	C	C	C	C	C	C	C	C	C	C	C	C	C	C	C	C
18	BICF2G630689973	53956228	A	A	A	A	A	A	A	A	A	A	A	A	A	A	A	A	A	A	A	A	A	A	A	A	A	A	A	A
18	CHR18_53956598	53956598	C	C	C	C	C	C	C	C	C	C	C	C	C	C	C	C	C	C	C	C	C	C	C	C	C	C	C	C
18	CHR18_53956971	53956971	C	C	C	C	T	C	C	C	T	C	C	C	C	C	T	C	T	C	T	C	T	C	C	C	T	C	C	C
18	CHR18_53957644	53957644	G	G	G	G	G	G	G	G	G	G	G	G	G	G	G	G	G	G	G	G	G	G	G	G	G	G	G	G
18	BICF2G630689971	53958372	A	A	A	A	A	A	A	A	A	A	A	A	A	A	A	A	A	A	A	A	A	A	A	A	A	A	A	A
18	CHR18_53960802	53960802	A	A	A	A	A	A	A	A	A	A	A	A	A	A	A	A	A	A	A	A	A	A	A	A	A	A	A	A
18	BICF2G630689953	53973079	T	T	T	T	C	T	T	T	T	T	T	T	T	T	C	T	C	T	C	T	C	T	T	T	C	T	T	T
18	CHR18_53981817	53981817	A	A	A	A	A	A	A	A	A	A	A	A	A	A	A	A	A	A	A	A	A	A	A	A	A	A	A	A
18	TIGRP2P258032_RS9199069	53983556	A	A	A	A	A	A	A	A	A	A	A	A	A	A	A	A	A	A	A	A	A	A	A	A	A	A	A	A
18	CHR18_53989841	53989841	G	G	G	G	A	G	G	G	A	G	G	G	G	G	A	G	A	G	A	G	A	G	G	G	A	G	A	A
18	CHR18_53991832	53991832	G	G	G	G	G	G	G	G	G	G	G	G	G	G	G	G	G	G	G	G	G	G	G	G	G	G	G	G
18	BICF2S22960625	53996297	A	A	A	A	T	A	A	A	T	A	A	A	A	A	T	A	T	A	T	A	T	A	A	A	T	A	A	A
18	BICF2P1195751	54002970	A	A	A	A	G	A	A	A	A	A	A	A	A	A	G	A	G	A	G	A	G	A	A	A	G	A	A	A
18	BICF2P1195752	54003022	G	G	G	G	G	G	G	G	G	G	G	G	G	G	G	G	G	G	G	G	G	G	G	G	G	G	A	A
18	BICF2P998349	54008551	G	G	G	G	G	G	G	G	G	G	G	G	G	G	G	G	G	G	G	G	G	G	G	G	G	G	T	T
18	BICF2S23127684	54013086	C	C	C	C	T	C	C	C	C	C	C	C	C	C	C	C	C	C	C	C	C	C	C	C	C	C	T	T
18	BICF2P607715	54022837	G	G	G	G	G	G	G	G	G	G	G	G	G	G	G	G	G	G	G	G	G	G	G	G	G	G	G	G
18	CHR18_54026206	54026206	G	G	G	G	G	G	G	G	G	G	G	G	G	G	G	G	G	G	G	G	G	G	G	G	G	G	G	G
18	CHR18_54027216	54027216	A	A	A	A	A	A	A	A	A	A	0	0	A	A	C	A	C	A	A	A	C	A	A	A	C	A	A	A
18	CHR18_54027405	54027405	C	C	C	C	C	C	C	C	C	C	C	C	C	C	T	C	T	C	C	C	T	C	C	C	T	C	C	C
18	CHR18_54030715	54030715	C	C	C	C	C	C	C	C	C	C	C	C	C	C	C	C	C	C	C	C	C	C	C	C	C	C	C	C
18	BICF2P449132	54036200	A	A	A	A	A	A	A	A	C	A	A	A	A	A	C	A	C	A	A	A	C	A	A	A	C	A	A	A
18	BICF2P518488	54042750	C	C	C	C	C	C	C	C	C	C	C	C	C	C	G	C	G	C	G	C	G	C	C	C	G	C	C	C
18	BICF2P1043861	54059480	T	T	T	T	T	T	T	T	C	T	T	T	T	T	C	T	C	T	C	T	C	T	T	T	C	T	T	T
18	BICF2P1043864	54060139	T	T	T	T	T	T	T	T	C	T	T	T	T	T	C	T	C	T	C	T	C	T	T	T	C	T	T	T
18	CHR18_54061209	54061209	C	C	C	C	C	C	C	C	C	C	C	C	C	C	C	C	C	C	C	C	C	C	C	C	C	C	C	C
18	BICF2P1043868	54061511	C	C	C	C	C	C	C	C	T	C	C	C	C	C	C	C	C	C	T	C	C	C	C	C	C	C	C	C
18	CHR18_54061727	54061727	C	C	C	C	C	C	C	C	C	C	C	C	C	C	T	C	T	C	C	C	T	C	C	C	T	C	C	C
18	CHR18_54061946	54061946	T	T	T	T	T	T	T	T	T	T	T	T	T	T	C	T	C	T	T	T	C	T	T	T	C	T	T	T
18	CHR18_54063124	54063124	C	C	C	C	C	C	C	C	C	C	C	C	C	C	C	C	C	C	T	C	C	C	C	C	C	C	C	C
18	CHR18_54063348	54063348	T	T	T	T	T	T	T	T	T	T	T	T	T	T	T	T	T	T	T	T	T	T	T	T	T	T	T	T
18	CHR18_54063513	54063513	G	G	G	G	G	G	G	G	A	G	G	G	0	0	G	G	G	G	A	G	G	G	G	G	G	G	G	G
18	CHR18_54063647	54063647	C	C	C	C	C	C	C	C	C	C	C	C	C	C	C	C	C	C	T	C	C	C	C	C	C	C	C	C
18	BICF2G630689945	54064008	G	G	G	G	G	G	G	G	G	G	G	G	G	G	G	G	G	G	G	G	G	G	A	G	G	G	G	G
18	BICF2G630689944	54064093	G	G	G	G	G	G	G	G	G	G	G	G	G	G	G	G	G	G	G	G	G	G	T	G	G	G	G	G
18	CHR18_54064649	54064649	C	C	0	0	C	C	0	0	0	0	C	C	0	0	C	C	C	C	C	C	C	C	C	C	C	C	C	C
18	BICF2G630689934	54080697	G	G	0	0	G	G	G	G	G	G	G	G	G	G	G	G	G	G	G	G	G	G	G	G	G	G	G	G
18	BICF2S23050110	54087570	A	A	A	A	A	A	A	A	T	A	A	A	A	A	A	A	A	A	T	A	A	A	T	A	A	A	A	A
18	BICF2P1214575	54094191	A	C	C	C	C	C	C	C	A	C	0	0	C	C	C	C	C	C	A	C	C	C	A	C	C	C	C	C
18	BICF2P1329434	54101471	G	G	G	G	G	G	G	G	C	G	G	G	G	G	G	G	G	G	C	G	G	G	C	G	G	G	C	C
18	BICF2P554932	54106455	0	0	C	C	C	C	C	C	T	C	C	C	C	C	C	C	C	C	T	C	C	C	T	C	C	C	T	T
18	BICF2P512612	54112168	A	A	A	A	A	A	A	A	G	A	A	A	A	A	A	A	A	A	G	A	A	A	G	A	A	A	G	G
18	CHR18_54112355	54112355	C	C	C	C	C	C	C	C	C	C	C	C	C	C	C	C	C	C	C	C	C	C	C	C	C	C	C	C
18	CHR18_54113766	54113766	G	G	G	G	G	G	G	G	A	G	G	G	G	G	G	G	G	G	G	G	G	G	G	G	G	G	A	A
18	CHR18_54113937	54113937	C	C	C	C	C	C	C	C	C	C	C	C	C	C	C	C	C	C	C	C	C	C	C	C	C	C	T	T
18	CHR18_54114144	54114144	G	G	G	G	G	G	G	G	G	G	G	G	G	G	G	G	G	G	G	G	G	G	G	G	G	G	G	G
18	CHR18_54114507	54114507	C	C	C	C	C	C	C	C	C	C	C	C	C	C	C	C	C	C	C	C	C	C	C	C	C	C	C	C
18	CHR18_54114795	54114795	C	C	C	C	C	C	C	C	C	C	C	C	C	C	C	C	C	C	C	C	C	C	C	C	C	C	C	C
18	BICF2P540970	54115044	T	T	T	T	T	T	T	T	C	T	T	T	T	T	T	T	T	T	C	T	T	T	C	T	T	T	C	C
18	CHR18_54116267	54116267	T	T	T	T	T	T	T	T	T	T	T	T	T	T	T	T	T	T	T	T	T	T	C	T	T	T	T	T
18	BICF2S23651046	54127202	C	C	C	C	C	C	C	C	C	C	C	C	C	C	C	C	C	C	C	C	C	C	C	C	C	C	C	C
18	BICF2P754151	54129058	A	A	A	A	A	A	A	A	C	A	A	A	A	A	A	A	A	A	C	A	A	A	A	A	A	A	A	A
18	BICF2P35571	54147006	A	A	A	A	A	A	A	A	G	A	A	A	A	A	A	A	A	A	A	A	A	A	A	A	A	A	A	A
18	BICF2G630689920	54156114	T	T	T	T	T	T	T	T	T	T	T	T	T	T	C	T	C	T	T	T	C	T	T	T	C	T	C	C
18	BICF2P1456232	54166990	C	C	C	C	C	C	C	C	C	C	C	C	C	C	C	C	C	C	T	C	C	C	C	C	C	C	C	C
18	BICF2G630689897	54180568	0	0	0	0	G	G	G	G	T	G	G	G	G	G	T	G	T	G	T	G	T	G	T	G	T	G	T	T
18	CHR18_54188145	54188145	A	A	A	A	A	A	A	A	A	A	A	A	A	A	A	A	A	A	A	A	A	A	G	A	A	A	A	A
18	BICF2P635275	54192302	A	A	A	A	A	A	A	A	G	A	A	A	A	A	A	A	A	A	A	A	A	A	A	A	A	A	A	A
18	BICF2G630689894	54200310	G	G	0	0	G	G	G	G	T	G	G	G	0	0	T	G	T	G	T	G	T	G	G	G	T	G	T	T
18	TIGRP2P258105_RS8647168	54210457	G	G	G	G	G	G	G	G	A	G	G	G	G	G	G	G	G	G	A	G	G	G	G	G	G	G	G	G
18	CHR18_54214443	54214443	T	T	T	T	T	T	T	T	T	T	T	T	T	T	C	T	C	T	T	T	C	T	C	T	C	T	C	C
18	CHR18_54214944	54214944	C	C	C	C	C	C	C	C	C	C	C	C	C	C	A	C	A	C	C	C	A	C	A	C	A	C	A	A
18	CHR18_54215674	54215674	A	A	A	A	A	A	A	A	A	A	A	A	A	A	G	A	G	A	G	A	G	A	A	A	G	A	A	A
18	CHR18_54217075	54217075	C	C	C	C	C	C	C	C	C	C	C	C	C	C	C	C	C	C	C	C	C	C	T	C	C	C	T	T
18	CHR18_54218610	54218610	A	A	A	A	A	A	A	A	A	A	A	A	A	A	A	A	A	A	A	A	A	A	G	A	A	A	G	G
18	BICF2G630689855	54227530	G	G	G	G	G	G	G	G	A	G	G	G	A	G	G	G	G	G	G	G	G	G	A	G	G	G	A	A
18	BICF2G630689845	54234835	C	C	C	C	C	C	C	C	T	C	C	C	C	C	T	C	T	C	T	C	T	C	T	C	T	C	T	T
18	BICF2G630689834	54249559	A	A	A	A	A	A	A	A	A	A	A	A	A	A	A	A	A	A	C	A	A	A	C	A	A	A	A	A
18	BICF2G630689818	54256368	C	C	0	0	C	C	C	C	C	C	C	C	C	C	C	C	C	C	T	C	C	C	T	C	C	C	C	C
18	BICF2G630689790	54270186	C	C	C	T	C	C	T	T	T	T	T	T	C	C	C	T	C	T	T	T	C	T	C	T	C	T	C	C
18	CHR18_54280787	54280787	C	C	T	C	C	C	T	T	T	C	T	T	C	C	T	C	T	C	T	C	T	C	C	C	T	C	C	C
18	BICF2S23714834	54303872	T	T	T	C	T	C	C	C	T	C	C	C	T	T	C	C	C	C	T	C	C	C	0	0	C	C	T	T
18	BICF2G630689435	54349007	T	T	T	T	T	T	T	T	T	T	T	T	T	T	C	T	C	T	T	T	C	T	T	T	C	T	T	T
18	CHR18_54358636	54358636	G	G	G	G	G	G	G	G	G	G	G	G	G	G	G	G	G	G	G	G	G	G	G	G	G	G	G	G
18	CHR18_54358905	54358905	C	C	T	C	T	C	T	T	T	C	T	T	C	C	T	C	T	C	T	C	T	C	C	C	T	C	C	C
18	BICF2G630689403	54361347	A	A	G	A	G	A	G	G	G	A	G	G	A	A	G	A	G	A	G	A	G	A	A	A	G	A	A	A
18	BICF2G630689399	54363385	A	A	T	A	T	A	T	T	T	A	T	T	A	A	T	A	T	A	T	A	T	A	A	A	T	A	A	A
18	BICF2G630689384	54378982	G	G	G	G	G	G	G	G	G	G	G	G	G	G	G	G	G	G	G	G	G	G	G	G	G	G	G	G
18	CHR18_54379416	54379416	T	G	T	G	T	G	G	G	G	G	G	G	T	T	G	G	G	G	G	G	G	G	G	G	G	G	T	T
18	BICF2G630689379	54383016	A	C	A	C	A	C	C	C	C	C	C	C	A	A	C	C	C	C	C	C	C	C	C	C	C	C	A	A
18	BICF2G630689351	54394686	T	C	C	C	T	C	C	C	C	C	C	C	C	C	C	C	C	C	C	C	C	C	T	C	C	C	C	C
18	BICF2G630689336	54410942	A	G	G	G	A	G	G	G	G	G	G	G	G	G	G	G	G	G	G	G	G	G	A	G	G	G	G	G
18	BICF2P459254	54415164	T	G	T	G	T	G	G	G	T	G	G	G	T	T	G	G	G	G	T	G	G	G	G	G	G	G	T	T
18	BICF2S23040694	54435658	A	A	A	G	A	G	G	G	G	G	G	G	A	A	G	G	G	G	A	G	G	G	A	G	G	G	A	A
18	BICF2P990779	54437008	T	C	T	C	T	C	C	C	T	C	C	C	T	T	C	C	C	C	C	C	C	C	C	C	C	C	T	T
18	BICF2P1299767	54448259	G	G	G	G	A	A	G	G	A	G	G	G	G	G	A	G	A	G	A	G	A	G	0	0	A	G	G	G
18	BICF2G630689306	54463271	A	A	A	A	G	A	A	A	G	A	A	A	A	A	G	A	G	A	A	A	G	A	G	A	G	A	A	A
18	TIGRP2P258194_RS8690332	54463314	A	A	A	A	G	A	A	A	G	A	A	A	A	A	G	A	G	A	A	A	G	A	A	A	G	A	A	A
18	BICF2P672643	54464925	A	A	A	G	A	G	G	G	G	G	G	G	A	A	G	G	G	G	A	G	G	G	A	G	G	G	A	A
18	BICF2G630689290	54472003	G	A	A	A	G	A	A	A	A	A	A	A	A	A	A	A	A	A	A	A	A	A	G	A	A	A	A	A
18	BICF2G630689289	54474258	A	A	G	A	G	A	G	G	G	A	G	G	A	A	G	A	G	A	G	A	G	A	G	A	G	A	A	A
18	CHR18_54480294	54480294	A	A	A	A	A	A	A	A	G	A	A	A	A	A	A	A	A	A	A	A	A	A	G	A	A	A	A	A
18	BICF2G630689266	54483554	G	G	G	G	A	G	G	G	G	G	G	G	G	G	A	G	A	G	A	G	A	G	G	G	A	G	G	G
18	BICF2P1191471	54504669	0	0	C	C	T	C	C	C	0	0	C	C	C	C	T	C	T	C	T	C	T	C	C	C	T	C	C	C
18	BICF2G630689258	54510938	C	C	0	0	C	C	C	C	0	0	C	C	C	C	C	C	C	C	C	C	C	C	C	C	C	C	C	C
18	BICF2G630689256	54517734	A	G	G	G	A	G	G	G	G	G	G	G	G	G	G	G	G	G	G	G	G	G	A	G	G	G	G	G
18	CHR18_54521010	54521010	A	A	A	A	A	A	A	A	A	A	A	A	A	A	A	A	A	A	A	A	A	A	A	A	A	A	A	A
18	BICF2G630689224	54527306	A	A	C	A	A	A	C	C	C	A	C	C	A	A	C	A	C	A	C	A	C	A	A	A	C	A	A	A
18	BICF2G630689223	54527417	T	T	T	T	T	T	T	T	T	T	T	T	T	T	T	T	T	T	T	T	T	T	T	T	T	T	T	T
18	CHR18_54527524	54527524	T	C	T	C	C	C	T	T	0	0	T	T	C	C	T	C	T	C	T	C	T	C	C	C	T	C	C	C
18	CHR18_54527808	54527808	0	0	0	0	0	0	0	0	0	0	0	0	0	0	0	0	0	0	0	0	0	0	0	0	0	0	0	0
18	CHR18_54528235	54528235	G	G	G	G	G	G	G	G	G	G	G	G	G	G	G	G	G	G	G	G	G	G	G	G	G	G	G	G
18	BICF2G630689221	54528348	0	0	G	A	A	A	G	G	G	A	G	G	A	A	G	A	G	A	G	A	G	A	A	A	G	A	A	A
18	CHR18_54528474	54528474	G	G	G	G	G	G	G	G	G	G	G	G	G	G	G	G	G	G	G	G	G	G	G	G	G	G	G	G
18	CHR18_54528562	54528562	G	G	G	G	G	G	G	G	G	G	G	G	G	G	G	G	G	G	G	G	G	G	G	G	G	G	G	G
18	TIGRP2P258216_RS8888389	54529658	G	G	G	G	G	G	G	G	G	G	G	G	G	G	G	G	G	G	G	G	G	G	G	G	G	G	G	G
18	BICF2G630689220	54530134	A	A	G	A	A	A	G	G	G	A	G	G	A	A	G	A	G	A	G	A	G	A	A	A	G	A	A	A
18	BICF2G630689219	54530290	G	G	G	G	G	G	G	G	G	G	G	G	G	G	G	G	G	G	G	G	G	G	G	G	G	G	G	G
18	BICF2G630689217	54530603	C	C	C	C	T	C	C	C	C	C	C	C	C	C	C	C	C	C	C	C	C	C	C	C	C	C	C	C
18	CHR18_54530726	54530726	G	G	G	G	G	G	G	G	G	G	G	G	G	G	G	G	G	G	G	G	G	G	G	G	G	G	G	G
18	BICF2P322893	54531730	G	G	A	G	G	G	A	A	A	G	A	A	G	G	A	G	A	G	A	G	A	G	G	G	A	G	G	G
18	BICF2P322892	54532026	C	C	T	C	C	C	T	T	T	C	T	T	0	0	T	C	T	C	T	C	T	C	C	C	T	C	C	C
18	BICF2G630689208	54541044	T	T	G	T	T	T	G	G	0	0	G	G	0	0	G	T	G	T	G	T	G	T	G	T	G	T	T	T
18	BICF2G630689207	54542113	T	C	T	C	C	C	C	C	C	C	C	C	T	T	C	C	C	C	T	C	C	C	C	C	C	C	T	T
18	BICF2P857836	54556152	A	G	A	G	G	G	G	G	G	G	G	G	A	A	G	G	G	G	A	G	G	G	A	G	G	G	A	A
18	BICF2G630689191	54561246	A	G	A	G	G	G	G	G	G	G	G	G	A	A	A	G	A	G	A	G	A	G	A	G	A	G	A	A
18	BICF2G630689179	54570544	T	T	T	T	T	T	T	T	T	T	T	T	T	T	T	T	T	T	T	T	T	T	T	T	T	T	T	T
18	BICF2P1138445	54579067	C	C	C	G	C	C	G	G	G	G	G	G	C	C	G	G	G	G	C	G	G	G	C	G	G	G	C	C
18	BICF2S23612882	54585589	G	G	G	A	G	G	A	A	A	A	A	A	G	G	A	A	A	A	G	A	A	A	G	A	A	A	G	G
18	BICF2G630689163	54594803	A	A	A	A	A	A	A	A	C	A	A	A	A	A	C	A	C	A	A	A	C	A	A	A	C	A	A	A
18	BICF2G630689150	54599160	A	A	A	A	A	A	A	A	G	A	A	A	A	A	G	A	G	A	A	A	G	A	A	A	G	A	A	A
18	BICF2G630689144	54602752	T	C	0	0	0	0	0	0	T	C	T	C	0	0	T	C	T	C	T	C	T	C	T	C	T	C	T	C
18	CHR18_54602915	54602915	0	0	0	0	0	0	0	0	0	0	0	0	0	0	0	0	0	0	0	0	0	0	0	0	0	0	0	0
18	CHR18_54603160	54603160	G	G	G	G	G	G	G	G	G	G	G	G	G	G	G	G	G	G	G	G	G	G	G	G	G	G	G	G
18	BICF2P773009	54616133	A	A	A	A	A	A	A	A	G	A	A	A	A	A	G	A	G	A	A	A	G	A	A	A	G	A	A	A
18	BICF2P35019	54621841	A	A	A	A	A	A	A	A	A	A	A	A	A	A	A	A	A	A	A	A	A	A	A	A	A	A	A	A
18	BICF2P481215	54636988	T	T	T	C	T	T	C	C	T	C	C	C	T	T	C	C	C	C	T	C	C	C	T	C	C	C	T	T
18	BICF2G630689134	54653199	C	C	C	A	C	C	A	A	C	A	A	A	C	C	A	A	A	A	C	A	A	A	C	C	A	A	C	C
18	BICF2P1014995	54661289	C	T	C	T	T	T	T	T	T	T	T	T	C	C	T	T	T	T	T	T	T	T	T	T	T	T	C	C
18	BICF2G630689065	54684066	C	C	C	C	C	C	C	C	C	C	C	C	C	C	T	C	T	C	C	C	T	C	C	C	T	C	C	C
18	BICF2S22928810	54691139	A	A	A	A	G	A	A	A	A	A	A	A	A	A	G	A	G	A	G	A	G	A	G	A	G	A	A	A
18	BICF2P181811	54696603	T	T	T	T	T	T	T	T	0	0	T	T	T	T	T	T	T	T	T	T	T	T	T	T	T	T	T	T
18	TIGRP2P258314_RS9031835	54708463	C	C	T	C	C	C	C	C	0	0	C	C	0	0	C	C	C	C	C	C	C	C	C	C	C	C	C	C
18	CHR18_54710397	54710397	C	C	C	C	C	C	C	C	C	C	C	C	C	C	C	C	C	C	C	C	C	C	C	C	C	C	C	C
18	BICF2S232248	54714061	C	C	C	C	C	C	C	C	C	C	C	C	C	C	C	C	C	C	C	C	C	C	C	C	C	C	C	C
18	CHR18_54718532	54718532	A	A	A	A	G	A	A	A	A	A	A	A	A	A	G	A	G	A	G	A	G	A	G	A	G	A	A	A
18	CHR18_54732816	54732816	T	C	T	C	C	C	C	C	C	C	C	C	T	T	C	C	C	C	C	C	C	C	C	C	C	C	T	T
18	CHR18_54733663	54733663	0	0	A	G	G	G	A	A	A	G	A	A	0	0	A	G	A	G	A	A	A	G	G	G	A	G	G	G
18	BICF2P889108	54737343	T	T	T	T	T	T	T	T	T	T	T	T	T	T	C	T	C	T	C	T	C	T	T	T	C	T	T	T
18	BICF2S23547885	54753145	A	C	C	C	A	C	C	C	C	C	C	C	C	C	C	C	C	C	A	C	C	C	A	C	C	C	C	C
18	BICF2P763370	54763003	C	C	0	0	C	C	C	C	T	C	C	C	C	C	C	C	C	C	C	C	C	C	C	C	C	C	C	C
18	TIGRP2P258337_RS9170650	54779774	T	T	T	T	T	T	T	T	T	T	T	T	T	T	T	T	T	T	C	T	T	T	T	T	T	T	T	T
18	BICF2P984011	54781666	C	C	C	C	C	C	C	C	T	C	C	C	C	C	C	C	C	C	C	C	C	C	C	C	C	C	C	C
18	BICF2P984014	54782631	G	G	0	0	G	G	G	G	G	G	G	G	G	G	G	G	G	G	G	G	G	G	G	G	G	G	G	G
18	CHR18_54790135	54790135	C	C	C	C	C	C	C	C	T	C	C	C	C	C	C	C	C	C	T	C	C	C	C	C	C	C	C	C
18	CHR18_54797238	54797238	G	G	G	G	G	G	G	G	G	G	G	G	G	G	G	G	G	G	G	G	G	G	G	G	G	G	G	G
18	BICF2P1066009	54803145	G	G	G	G	G	G	G	G	G	G	G	G	G	G	G	G	G	G	G	G	G	G	G	G	G	G	G	G
18	BICF2P348961	54814251	A	G	A	G	A	G	G	G	G	G	G	G	A	A	G	G	G	G	G	G	G	G	G	G	G	G	A	A
18	BICF2P968731	54818724	G	A	G	A	G	A	A	A	A	A	A	A	G	A	A	A	A	A	A	A	A	A	A	A	A	A	G	G
18	TIGRP2P258370_RS8552298	54831664	G	G	A	G	G	G	A	A	A	G	A	A	G	G	A	G	A	G	A	G	A	G	G	G	A	G	G	G
18	BICF2P1393961	54843411	C	C	C	C	T	C	C	C	C	C	C	C	C	C	T	C	T	C	T	C	T	C	C	C	T	C	C	C
18	BICF2P1393962	54843631	G	A	A	A	G	G	A	A	A	A	A	A	A	A	G	A	G	A	G	A	G	A	G	G	G	A	A	A
18	BICF2P5593	54857329	C	C	C	C	C	C	C	C	C	C	C	C	C	C	C	C	C	C	C	C	C	C	C	C	C	C	C	C
18	BICF2P429669	54860090	A	A	A	A	A	A	A	A	G	A	A	A	A	A	A	A	A	A	A	A	A	A	A	A	A	A	A	A
18	BICF2P913965	54861249	C	C	C	C	T	C	C	C	C	C	C	C	C	C	C	C	C	C	T	C	C	C	C	C	C	C	C	C
18	BICF2P913966	54861795	G	G	A	G	A	G	A	A	A	A	A	A	G	G	A	G	A	G	A	A	A	G	G	G	A	G	G	G
18	BICF2P1151002	54877348	T	C	C	C	T	C	C	C	C	C	C	C	C	C	T	C	T	C	T	C	T	C	T	T	T	C	C	C
18	BICF2S23031258	54884775	G	C	C	C	G	C	C	C	C	C	C	C	C	C	C	C	C	C	G	C	C	C	G	C	C	C	C	C
18	BICF2P1340340	54901479	C	T	T	T	C	T	T	T	C	T	T	T	T	T	C	T	C	T	T	T	C	T	C	C	C	T	T	T
18	BICF2P880423	54910908	C	C	C	A	C	C	A	A	C	A	A	A	C	C	A	A	A	A	C	A	A	A	C	A	A	A	C	C
18	BICF2P77407	54919692	G	G	G	G	G	G	G	G	G	G	G	G	G	G	A	G	A	G	G	G	A	G	A	G	A	G	G	G
18	BICF2P824544	54935250	C	C	0	0	C	C	C	C	T	C	C	C	C	C	T	C	T	C	C	C	T	C	T	C	T	C	C	C
18	BICF2P144945	54941544	A	C	C	C	C	C	C	C	C	C	C	C	C	C	C	C	C	C	C	C	C	C	A	C	C	C	C	C
18	BICF2P554671	54943517	C	C	C	C	C	C	C	C	C	C	C	C	C	C	C	C	C	C	C	C	C	C	C	C	C	C	C	C
18	CHR18_54943943	54943943	G	A	G	A	A	A	G	G	G	A	G	G	A	A	G	A	G	A	G	A	G	A	G	A	G	A	A	A
18	BICF2P1273350	54947195	A	G	G	G	A	G	G	G	G	G	G	G	G	G	G	G	G	G	G	G	G	G	A	G	G	G	G	G
18	CHR18_54949932	54949932	C	C	C	C	C	C	C	C	C	C	C	C	C	C	C	C	C	C	C	C	C	C	C	C	C	C	C	C
18	CHR18_54950005	54950005	G	G	T	G	G	G	T	T	T	G	T	T	G	G	T	G	T	G	T	T	T	G	G	G	T	G	G	G
18	TIGRP2P258431_RS8852305	54961990	0	0	A	A	A	A	0	0	G	A	0	0	A	A	A	A	A	A	G	A	A	A	A	A	A	A	A	A
18	BICF2S23242460	54968280	C	T	C	T	T	T	C	C	C	T	C	C	T	T	C	T	C	T	C	T	C	T	C	T	C	T	T	T
18	BICF2P283963	54970678	T	C	T	C	C	C	T	T	T	C	T	T	C	C	T	C	T	C	T	C	T	C	T	C	T	C	C	C
18	CHR18_54982682	54982682	C	C	C	C	C	C	C	C	C	C	C	C	C	C	C	C	C	C	C	C	C	C	C	C	C	C	C	C
18	BICF2P508063	54987464	T	G	T	G	G	G	T	T	T	G	T	T	G	G	T	G	T	G	T	G	T	G	T	G	T	G	G	G
18	CHR18_54987636	54987636	T	T	T	T	T	T	T	T	T	T	T	T	T	T	T	T	T	T	C	T	T	T	T	T	T	T	T	T
18	BICF2S23712670	54992917	T	C	T	C	T	T	C	C	C	C	C	C	T	T	C	C	C	C	C	C	C	C	C	C	C	C	T	T
18	TIGRP2P258441_RS9113860	55006064	C	C	C	C	C	C	C	C	C	C	C	C	0	0	A	C	A	C	A	C	A	C	A	C	A	C	C	C
18	CHR18_55010830	55010830	A	A	A	A	A	A	A	A	A	A	A	A	A	A	G	A	G	A	G	A	G	A	G	A	G	A	A	A
18	BICF2P215952	55011247	G	A	G	A	A	A	G	G	G	G	G	G	A	A	G	A	G	A	G	A	G	A	G	A	G	A	A	A
18	CHR18_55011528	55011528	A	G	A	G	A	A	G	G	G	G	G	G	A	A	G	G	G	G	G	G	G	G	G	G	G	G	A	A
18	TIGRP2P258452_RS8558905	55033598	G	T	G	T	G	T	T	T	T	T	T	T	G	G	T	T	T	T	T	T	T	T	T	T	T	T	G	G
18	TIGRP2P258453_RS9232480	55036363	G	G	A	G	G	G	G	G	A	G	G	G	G	G	A	G	A	G	G	G	A	G	G	G	A	G	G	G
18	BICF2P1460948	55046033	T	G	0	0	T	G	0	0	0	0	0	0	0	0	T	G	T	G	T	G	T	G	T	G	T	G	G	G
18	CHR18_55047375	55047375	C	C	A	C	A	C	A	A	A	A	A	A	C	C	A	C	A	C	A	C	A	C	C	C	A	C	C	C
18	CHR18_55049827	55049827	T	T	T	T	T	T	T	T	T	T	T	T	T	T	T	T	T	T	T	T	T	T	T	T	T	T	T	T
18	CHR18_55050275	55050275	T	T	T	T	T	T	T	T	T	T	T	T	T	T	T	T	T	T	T	T	T	T	C	T	T	T	T	T
18	CHR18_55050494	55050494	C	T	T	T	T	T	T	T	T	T	0	0	T	T	T	T	T	T	T	T	T	T	C	T	T	T	T	T
18	BICF2P1177957	55057081	G	G	A	G	A	G	A	A	0	0	A	A	G	G	A	G	A	G	A	G	A	G	A	G	A	G	G	G
18	CHR18_55060012	55060012	C	C	C	C	C	C	C	C	C	C	C	C	C	C	C	C	C	C	C	C	C	C	C	C	C	C	C	C
18	CHR18_55063111	55063111	C	C	C	C	C	C	C	C	C	C	C	C	C	C	C	C	C	C	C	C	C	C	T	C	C	C	C	C
18	CHR18_55063341	55063341	A	A	G	A	A	A	G	G	G	A	G	G	A	A	G	A	G	A	G	A	G	A	A	A	G	A	A	A
18	BICF2S23535747	55072614	G	T	T	T	G	T	T	T	G	T	T	T	T	T	G	T	G	T	T	T	G	T	G	G	G	T	T	T
18	BICF2S2313088	55083580	A	G	G	G	A	G	G	G	A	G	G	G	G	G	A	G	A	G	G	G	A	G	A	A	A	G	G	G
18	BICF2P110078	55099833	G	G	G	G	G	G	G	G	G	G	G	G	G	G	G	G	G	G	G	G	G	G	G	G	G	G	G	G
18	BICF2P1233353	55103874	T	C	C	C	T	C	C	C	C	C	C	C	C	C	C	C	C	C	C	C	C	C	T	T	C	C	C	C
18	CHR18_55107138	55107138	G	A	A	A	G	A	A	A	A	A	A	A	A	A	A	A	A	A	A	A	A	A	G	G	A	A	A	A
18	BICF2P538039	55111713	G	G	G	G	G	G	G	G	G	G	G	G	G	G	G	G	G	G	G	G	G	G	G	G	G	G	G	G
18	CHR18_55124637	55124637	A	A	A	A	G	A	A	A	A	A	A	A	G	A	A	A	A	A	A	A	A	A	G	A	A	A	A	A
18	BICF2P1117116	55125239	G	G	G	G	A	G	G	G	G	G	G	G	G	G	G	G	G	G	G	G	G	G	G	G	G	G	G	G
18	TIGRP2P258495_RS8973696	55131551	T	T	T	T	C	T	T	T	T	T	T	T	C	T	C	T	C	T	T	T	C	T	C	T	C	T	T	T
18	TIGRP2P258496_RS9172437	55133608	A	A	G	A	G	A	A	A	A	A	A	A	G	A	G	A	G	A	G	A	G	A	G	A	G	A	A	A
18	BICF2P965319	55139556	G	G	G	G	T	G	G	G	T	G	G	G	T	G	G	G	G	G	T	G	G	G	G	G	G	G	G	G
18	TIGRP2P258504_RS9179747	55144144	A	A	A	A	A	A	A	A	G	A	A	A	A	A	G	A	G	A	G	A	G	A	A	A	G	A	A	A
18	BICF2P266364	55148880	A	G	A	G	A	G	0	0	0	0	G	G	0	0	A	G	A	G	G	G	A	G	G	G	A	G	G	G
18	CHR18_55156331	55156331	A	T	T	T	A	T	T	T	A	T	T	T	A	T	A	T	A	T	A	T	A	T	A	T	A	T	T	T
18	CHR18_55161741	55161741	A	G	G	G	G	G	G	G	G	G	G	G	G	G	G	G	G	G	G	G	G	G	A	G	G	G	G	G
18	CHR18_55161847	55161847	C	C	C	C	C	C	C	C	C	C	C	C	C	C	T	C	T	C	C	C	T	C	C	C	T	C	C	C
18	BICF2P7889	55162868	C	C	C	C	C	C	C	C	C	C	C	C	C	C	C	C	C	C	C	C	C	C	C	C	C	C	C	C
18	BICF2P6243	55178029	C	C	C	C	C	C	C	C	C	C	C	C	C	C	C	C	C	C	C	C	C	C	C	C	C	C	C	C
18	BICF2P351560	55191631	G	G	G	G	C	G	G	G	G	G	G	G	C	G	G	G	G	G	G	G	G	G	G	G	G	G	G	G
18	BICF2P355615	55200472	T	T	G	T	G	G	T	T	G	T	G	T	G	T	G	T	G	T	G	T	G	T	G	T	G	T	T	T
18	BICF2P705190	55214544	A	A	A	A	G	G	A	A	G	A	A	A	G	A	G	A	G	A	G	A	G	A	G	A	G	A	A	A
18	CHR18_55217847	55217847	T	T	T	T	G	T	T	T	G	T	T	T	T	T	G	T	G	T	T	T	G	T	G	T	G	T	T	T
18	TIGRP2P258537_RS9062620	55222755	A	G	G	G	A	G	G	G	G	G	G	G	A	G	G	G	G	G	G	G	G	G	A	A	G	G	G	G
18	CHR18_55229696	55229696	A	G	G	G	A	G	G	G	G	G	G	G	A	G	G	G	G	G	A	G	G	G	A	A	G	G	G	G
18	BICF2P734749	55237427	C	T	T	T	C	C	T	T	C	T	T	T	C	T	C	T	C	T	T	T	C	T	C	C	C	T	T	T
18	BICF2P882295	55242799	A	A	A	A	T	A	A	A	T	A	A	A	A	A	T	A	T	A	A	A	T	A	A	A	T	A	A	A
18	BICF2S23351269	55254333	A	G	G	G	A	A	G	G	A	G	G	G	A	G	A	G	A	G	A	G	A	G	A	G	A	G	G	G
18	BICF2P1339454	55265840	G	G	G	G	A	G	G	G	A	G	G	G	G	G	A	G	A	G	G	G	A	G	G	G	A	G	G	G
18	BICF2P33326	55277437	T	T	T	T	T	T	T	T	T	T	T	T	T	T	T	T	T	T	T	T	T	T	T	T	T	T	T	T
18	BICF2P33327	55277893	A	G	G	G	A	G	G	G	A	G	G	G	G	G	G	G	G	G	A	G	G	G	A	A	G	G	G	G
18	BICF2P701996	55295783	G	G	G	G	C	G	G	G	C	G	G	G	G	G	G	G	G	G	G	G	G	G	C	G	G	G	G	G
18	CHR18_55297058	55297058	T	T	T	T	C	T	T	T	T	T	0	0	0	0	T	T	T	T	T	T	T	T	T	T	T	T	T	T
18	CHR18_55298357	55298357	C	C	C	C	C	C	C	C	C	C	C	C	C	C	C	C	C	C	T	C	C	C	C	C	C	C	C	C
18	CHR18_55302064	55302064	C	C	0	0	T	C	C	C	T	C	C	C	C	C	C	C	C	C	C	C	C	C	T	C	C	C	C	C
18	BICF2S23321363	55317579	A	G	G	G	A	A	G	G	A	G	G	G	A	G	G	G	G	G	A	G	G	G	A	A	G	G	G	G
18	BICF2S2291584	55321485	T	A	T	A	T	A	A	A	T	A	A	A	A	A	A	A	A	A	T	A	A	A	T	T	A	A	A	A
18	BICF2S23022069	55336329	T	C	C	C	T	C	C	C	T	C	C	C	C	C	C	C	C	C	T	C	C	C	T	T	C	C	C	C
18	TIGRP2P258609_RS9147935	55353070	A	A	A	A	A	A	A	A	A	A	A	A	A	A	A	A	A	A	A	A	A	A	A	A	A	A	A	A
18	CHR18_55355125	55355125	A	G	0	0	A	G	G	G	A	G	G	G	G	G	G	G	G	G	G	G	G	G	A	A	G	G	G	G
18	CHR18_55357436	55357436	A	A	A	A	A	A	A	A	A	A	A	A	A	A	A	A	A	A	A	A	A	A	A	A	A	A	A	A
18	CHR18_55359034	55359034	C	G	G	G	C	C	G	G	C	G	G	G	C	G	G	G	G	G	C	G	G	G	C	C	G	G	G	G
18	BICF2S23020195	55360323	G	A	A	A	G	A	A	A	G	A	A	A	A	A	A	A	A	A	A	A	A	A	G	G	A	A	A	A
18	CHR18_55362908	55362908	C	C	C	C	C	C	C	C	C	C	C	C	C	C	C	C	C	C	C	C	C	C	C	C	C	C	C	C
18	BICF2S23535270	55363793	T	C	C	C	C	C	C	C	C	C	C	C	C	C	C	C	C	C	C	C	C	C	T	T	C	C	C	C
18	BICF2P316934	55369224	0	0	0	0	0	0	A	G	A	G	0	0	A	G	G	G	G	G	G	G	G	G	G	G	G	G	G	G
18	CHR18_55372449	55372449	0	0	C	C	C	C	T	C	T	C	0	0	T	C	C	C	C	C	C	C	C	C	C	C	C	C	C	C
18	BICF2P425874	55377125	C	C	C	C	C	C	C	C	C	C	C	C	C	C	T	C	T	C	C	C	T	C	C	C	T	C	C	C
18	CHR18_55377759	55377759	T	T	T	T	T	T	T	T	T	T	0	0	T	T	C	T	C	T	C	T	C	T	T	T	C	T	T	T
18	CHR18_55378008	55378008	A	A	A	A	A	A	A	A	A	A	A	A	A	A	C	A	C	A	C	C	C	A	A	A	C	A	A	A
18	CHR18_55378521	55378521	G	G	G	G	G	G	G	G	G	G	G	G	G	G	A	G	A	G	A	G	A	G	G	G	A	G	G	G
18	CHR18_55380537	55380537	T	T	T	T	A	T	T	T	T	T	T	T	A	T	A	T	A	T	A	A	A	T	T	T	A	T	T	T
18	BICF2P156726	55385901	T	C	T	C	T	C	T	C	T	C	T	C	C	C	C	C	C	C	T	C	C	C	T	T	C	C	C	C
18	CHR18_55386004	55386004	D	D	D	D	D	D	D	D	D	D	D	D	D	D	D	D	D	D	D	D	D	D	D	D	D	D	D	D
18	CHR18_55394779	55394779	A	A	A	A	G	A	A	A	A	A	A	A	G	A	G	A	G	A	A	A	G	A	A	A	G	A	A	A
18	BICF2P179713	55401656	G	G	G	G	A	G	G	G	G	G	G	G	A	G	A	G	A	G	G	G	A	G	G	G	A	G	G	G
18	BICF2P5847	55412071	0	0	0	0	C	C	C	C	T	C	C	C	T	C	C	C	C	C	C	C	C	C	C	C	C	C	C	C
18	BICF2P1366439	55421375	T	T	T	T	G	T	T	T	G	T	T	T	T	T	G	T	G	T	T	T	G	T	G	T	G	T	T	T
18	BICF2P635002	55429324	G	C	G	C	G	G	G	C	G	G	G	C	G	C	C	C	C	C	C	C	C	C	G	G	C	C	C	C
18	CHR18_55432524	55432524	G	G	G	G	G	G	G	G	G	G	G	G	G	G	G	G	G	G	G	G	G	G	G	G	G	G	G	G
18	BICF2P1153652	55438917	0	0	C	C	T	T	C	C	C	C	C	C	T	C	C	C	C	C	C	C	C	C	C	C	C	C	C	C
18	BICF2P148743	55441579	C	C	C	C	C	C	C	C	C	C	C	C	C	C	C	C	C	C	C	C	C	C	C	C	C	C	C	C
18	BICF2P509668	55466502	T	C	T	C	T	T	T	C	T	C	T	C	T	T	C	C	C	C	C	C	C	C	T	C	C	C	T	T
18	BICF2P166586	55477535	A	G	A	G	A	G	A	G	A	A	A	G	A	G	G	G	G	G	A	G	G	G	A	G	G	G	G	G
18	CHR18_55489017	55489017	C	C	C	C	C	C	C	C	C	C	C	C	C	C	C	C	C	C	C	C	C	C	C	C	C	C	C	C
18	BICF2P939551	55491392	G	G	G	G	G	G	G	G	G	G	G	G	G	G	G	G	G	G	G	G	G	G	G	G	G	G	G	G
18	CHR18_55496173	55496173	G	G	G	G	G	G	G	G	G	G	G	G	G	G	G	G	G	G	G	G	G	G	G	G	G	G	G	G
18	CHR18_55496297	55496297	0	0	0	0	0	0	0	0	0	0	0	0	0	0	0	0	0	0	0	0	0	0	0	0	0	0	0	0
18	BICF2S23623458	55499501	A	G	A	G	G	G	A	G	A	A	A	G	G	G	A	G	A	G	A	G	A	G	A	G	A	G	G	G
18	TIGRP2P258700_RS8957297	55510586	G	G	G	G	G	G	G	G	G	G	G	G	G	G	G	G	G	G	G	G	G	G	G	G	G	G	G	G
18	BICF2P826492	55524108	A	A	A	A	A	A	A	A	G	A	A	A	A	A	A	A	A	A	A	A	A	A	A	A	A	A	A	A
18	BICF2S23635592	55537018	C	C	C	C	C	C	C	C	A	C	C	C	C	C	C	C	C	C	C	C	C	C	C	C	C	C	C	C
18	BICF2P1276202	55563838	G	G	0	0	G	G	G	G	G	G	G	G	G	G	G	G	G	G	G	G	G	G	G	G	G	G	G	G
18	BICF2P108867	55581302	G	G	G	G	G	G	G	G	G	G	G	G	G	G	G	G	G	G	G	G	G	G	G	G	G	G	G	G
18	CHR18_55584263	55584263	C	C	C	C	C	C	C	C	C	C	C	C	C	C	A	C	A	C	A	A	A	C	C	C	A	C	C	C
18	BICF2S23445765	55592889	C	T	C	T	T	T	C	T	C	C	C	T	T	T	C	T	C	T	C	C	C	T	C	T	C	T	T	T
18	CHR18_55594333	55594333	T	T	T	T	T	T	T	T	T	T	T	T	T	T	T	T	T	T	T	T	T	T	T	T	T	T	T	T
18	TIGRP2P258715_RS8879208	55614071	T	A	T	A	A	A	T	A	T	A	T	A	A	A	T	A	T	A	T	T	T	A	T	A	T	A	A	A
18	BICF2P833626	55614646	T	G	T	G	G	G	T	G	T	G	T	G	G	G	G	G	G	G	G	G	G	G	T	G	G	G	G	G
18	CHR18_55614805	55614805	G	G	G	G	G	G	G	G	G	G	G	G	G	G	A	G	A	G	A	A	A	G	G	G	A	G	G	G
18	CHR18_55635725	55635725	T	T	T	T	T	T	T	T	T	T	T	T	T	T	T	T	T	T	T	T	T	T	T	T	T	T	T	T
18	BICF2P488921	55645262	T	C	T	C	0	0	T	C	0	0	0	0	T	C	T	C	T	C	C	C	T	C	T	C	T	C	T	T
18	CHR18_55647915	55647915	A	A	A	A	A	A	A	A	A	A	A	A	A	A	A	A	A	A	A	A	A	A	A	A	A	A	A	A
18	BICF2P533302	55660610	T	T	0	0	C	T	0	0	T	T	0	0	0	0	C	T	C	T	C	T	C	T	T	T	C	T	T	T
18	BICF2P370786	55680035	T	C	0	0	T	C	0	0	T	C	T	C	T	C	T	C	T	C	T	C	T	C	T	C	T	C	C	C
18	CHR18_55680035	55680035	0	0	0	0	A	G	0	0	A	G	A	G	0	0	A	G	A	G	A	G	A	G	A	G	A	G	G	G
18	BICF2S23248136	55686134	G	G	G	G	G	G	G	G	G	G	G	G	G	G	G	G	G	G	G	G	G	G	G	G	G	G	G	G
18	BICF2S2449299	55701059	G	T	0	0	G	T	G	T	G	T	G	T	0	0	G	T	G	T	T	T	G	T	G	T	G	T	G	G
18	BICF2P1096044	55746219	C	T	C	T	C	T	C	T	C	T	C	T	C	T	C	T	C	T	T	T	C	T	C	T	C	T	C	C
18	CHR18_55761741	55761741	G	G	G	G	G	G	G	G	G	G	G	G	0	0	G	G	G	G	G	G	G	G	G	G	G	G	G	G
18	BICF2S23151349	55763074	A	C	A	C	A	C	A	C	A	C	A	C	A	C	A	C	A	C	C	C	A	C	A	C	A	C	A	A
18	CHR18_55773660	55773660	G	A	G	A	G	A	G	A	G	A	G	A	G	A	G	A	G	A	A	A	G	A	G	A	G	A	G	G
18	CHR18_55778692	55778692	D	D	D	D	D	D	D	D	D	D	D	D	D	D	D	D	D	D	D	D	D	D	D	D	D	D	D	D
18	CHR18_55784737	55784737	T	T	T	T	T	T	T	T	T	T	T	T	T	T	T	T	T	T	T	T	T	T	T	T	T	T	T	T
18	BICF2P898044	55786175	T	T	T	T	T	T	T	T	T	T	T	T	T	T	T	T	T	T	T	T	T	T	T	T	T	T	T	T
18	CHR18_55800403	55800403	G	A	G	A	A	A	G	A	G	A	G	A	A	A	G	A	G	A	G	G	G	A	G	A	G	A	A	A
18	CHR18_55810523	55810523	C	C	C	C	C	C	C	C	C	C	C	C	C	C	C	C	C	C	C	C	C	C	C	C	C	C	C	C
18	BICF2P1217592	55812882	T	T	T	T	T	T	T	T	T	T	T	T	T	T	T	T	T	T	T	T	T	T	T	T	T	T	T	T
18	CHR18_55814662	55814662	T	T	T	T	T	T	T	T	T	T	0	0	0	0	C	T	C	T	C	C	C	T	T	T	C	T	T	T
